# Supplementary material for: The effect of dietary transition on infant microbiota composition and metabolic activity captured with the simulator of the human intestinal microbial ecosystem (SHIME)
Source: Gut Microbiome (Camb). 2025 Jun 13;6:e9. doi: 10.1017/gmb.2025.10007 (PMC12231521; doi:10.1017/gmb.2025.10007)
Supplement: Pakroo et al. supplementary material [file S2632289725100078sup001.csv]

#NAME	AC2-Adult_S10_L001	AC2-Baby_S4_L001	DC1-Adult_S9_L001	DC1-Baby_S3_L001	DC2-Adult_S12_L001	DC2-Baby_S6_L001	TC1-Adult_S8_L001	TC1-Baby_S2_L001	TC2-Adult_S11_L001	TC2-Baby_S5_L001
Sequencing Depth	117336	117797	98364	153383	81533	191029	102765	145452	112296	40913
Bacteria; Actinobacteriota; Actinobacteria; Bifidobacteriales; Bifidobacteriaceae; Bifidobacterium; uncultured bacterium	340	814	615	551	265	634	831	687	326	226
Bacteria; Actinobacteriota; Actinobacteria; Bifidobacteriales; Bifidobacteriaceae; Bifidobacterium; uncultured bacterium	410	863	618	522	241	533	874	716	251	191
Bacteria; Firmicutes; Clostridia; Lachnospirales; Lachnospiraceae; Blautia; uncultured bacterium	0	1070	65	853	60	1281	108	1091	119	173
Bacteria; Actinobacteriota; Actinobacteria; Bifidobacteriales; Bifidobacteriaceae; Bifidobacterium; uncultured bacterium	356	683	555	435	232	484	800	635	256	171
Bacteria; Actinobacteriota; Actinobacteria; Bifidobacteriales; Bifidobacteriaceae; Bifidobacterium; uncultured bacterium	303	782	616	377	220	490	742	604	262	164
Bacteria; Actinobacteriota; Actinobacteria; Bifidobacteriales; Bifidobacteriaceae; Bifidobacterium; uncultured bacterium	280	671	541	428	200	514	759	676	280	129
Bacteria; Firmicutes; Clostridia; Lachnospirales; Lachnospiraceae; Blautia; uncultured bacterium	0	959	73	737	80	1031	114	1115	109	142
Bacteria; Actinobacteriota; Actinobacteria; Bifidobacteriales; Bifidobacteriaceae; Bifidobacterium; uncultured bacterium	265	667	114	780	130	1018	65	858	98	325
Bacteria; Actinobacteriota; Actinobacteria; Bifidobacteriales; Bifidobacteriaceae; Bifidobacterium; uncultured bacterium	292	622	470	398	185	468	655	568	258	179
Bacteria; Actinobacteriota; Actinobacteria; Bifidobacteriales; Bifidobacteriaceae; Bifidobacterium; uncultured bacterium	208	750	92	709	93	1034	95	716	119	278
Bacteria; Actinobacteriota; Actinobacteria; Bifidobacteriales; Bifidobacteriaceae; Bifidobacterium; uncultured bacterium	294	654	511	363	226	385	759	564	192	128
Bacteria; Actinobacteriota; Actinobacteria; Bifidobacteriales; Bifidobacteriaceae; Bifidobacterium; uncultured bacterium	297	628	563	425	209	426	563	518	249	127
Bacteria; Firmicutes; Clostridia; Lachnospirales; Lachnospiraceae; Blautia; uncultured bacterium	0	791	63	717	62	1028	97	935	104	127
Bacteria; Actinobacteriota; Actinobacteria; Bifidobacteriales; Bifidobacteriaceae; Bifidobacterium; uncultured bacterium	270	611	493	428	173	448	597	479	248	167
Bacteria; Actinobacteriota; Actinobacteria; Bifidobacteriales; Bifidobacteriaceae; Bifidobacterium; uncultured bacterium	249	685	521	329	166	391	625	562	160	120
Bacteria; Actinobacteriota; Actinobacteria; Bifidobacteriales; Bifidobacteriaceae; Bifidobacterium; uncultured bacterium	268	593	529	336	171	439	641	504	219	104
Bacteria; Firmicutes; Clostridia; Lachnospirales; Lachnospiraceae; Blautia; uncultured bacterium	0	772	75	675	70	946	95	894	106	97
Bacteria; Firmicutes; Clostridia; Lachnospirales; Lachnospiraceae; Blautia; uncultured bacterium	0	830	78	631	74	903	82	889	107	125
Bacteria; Bacteroidota; Bacteroidia; Bacteroidales; Tannerellaceae; Parabacteroides; uncultured bacterium	0	0	148	894	303	1121	155	601	243	188
Bacteria; Bacteroidota; Bacteroidia; Bacteroidales; Tannerellaceae; Parabacteroides; uncultured bacterium	0	0	123	753	291	1137	137	703	254	202
Bacteria; Firmicutes; Clostridia; Lachnospirales; Lachnospiraceae; Blautia; uncultured bacterium	0	776	68	657	63	927	86	788	106	114
Bacteria; Actinobacteriota; Actinobacteria; Bifidobacteriales; Bifidobacteriaceae; Bifidobacterium; uncultured bacterium	197	617	98	615	75	873	87	645	118	259
Bacteria; Actinobacteriota; Actinobacteria; Bifidobacteriales; Bifidobacteriaceae; Bifidobacterium; uncultured bacterium	178	598	84	672	94	850	59	629	89	251
Bacteria; Actinobacteriota; Actinobacteria; Bifidobacteriales; Bifidobacteriaceae; Bifidobacterium; uncultured bacterium	246	587	504	312	175	365	539	462	195	111
Bacteria; Actinobacteriota; Actinobacteria; Bifidobacteriales; Bifidobacteriaceae; Bifidobacterium; uncultured bacterium	251	570	410	344	168	386	567	462	172	120
Bacteria; Actinobacteriota; Actinobacteria; Bifidobacteriales; Bifidobacteriaceae; Bifidobacterium; uncultured bacterium	202	501	379	326	178	407	590	484	242	97
Bacteria; Firmicutes; Clostridia; Lachnospirales; Lachnospiraceae; Blautia; uncultured bacterium	0	733	66	590	67	827	83	819	78	131
Bacteria; Firmicutes; Clostridia; Lachnospirales; Lachnospiraceae; Blautia; uncultured bacterium	0	684	53	615	57	849	96	803	97	136
Bacteria; Actinobacteriota; Actinobacteria; Bifidobacteriales; Bifidobacteriaceae; Bifidobacterium; uncultured bacterium	177	535	72	629	89	805	54	676	94	247
Bacteria; Actinobacteriota; Actinobacteria; Bifidobacteriales; Bifidobacteriaceae; Bifidobacterium; uncultured bacterium	246	543	465	326	171	366	571	397	182	106
Bacteria; Actinobacteriota; Actinobacteria; Bifidobacteriales; Bifidobacteriaceae; Bifidobacterium; uncultured bacterium	191	533	96	576	107	757	63	692	79	253
Bacteria; Firmicutes; Clostridia; Lachnospirales; Lachnospiraceae; Blautia; uncultured bacterium	0	749	54	605	54	884	91	697	90	106
Bacteria; Actinobacteriota; Actinobacteria; Bifidobacteriales; Bifidobacteriaceae; Bifidobacterium; uncultured bacterium	185	522	76	608	119	775	63	629	80	256
Bacteria; Actinobacteriota; Actinobacteria; Bifidobacteriales; Bifidobacteriaceae; Bifidobacterium; uncultured bacterium	234	508	434	277	152	345	589	476	178	105
Bacteria; Actinobacteriota; Actinobacteria; Bifidobacteriales; Bifidobacteriaceae; Bifidobacterium; uncultured bacterium	241	542	388	340	156	335	544	469	184	98
Bacteria; Actinobacteriota; Actinobacteria; Bifidobacteriales; Bifidobacteriaceae; Bifidobacterium; uncultured bacterium	161	587	81	584	81	830	67	603	82	211
Bacteria; Actinobacteriota; Actinobacteria; Bifidobacteriales; Bifidobacteriaceae; Bifidobacterium; uncultured bacterium	219	522	393	322	135	380	554	463	195	100
Bacteria; Actinobacteriota; Actinobacteria; Bifidobacteriales; Bifidobacteriaceae; Bifidobacterium; uncultured bacterium	244	474	398	353	154	376	510	448	186	137
Bacteria; Actinobacteriota; Actinobacteria; Bifidobacteriales; Bifidobacteriaceae; Bifidobacterium; uncultured bacterium	239	534	409	309	144	373	560	451	171	88
Bacteria; Bacteroidota; Bacteroidia; Bacteroidales; Bacteroidaceae; Bacteroides; uncultured bacterium	95	469	151	587	214	683	395	212	286	149
Bacteria; Bacteroidota; Bacteroidia; Bacteroidales; Tannerellaceae; Parabacteroides; uncultured bacterium	0	0	132	746	268	981	119	634	214	145
Bacteria; Firmicutes; Clostridia; Lachnospirales; Lachnospiraceae; Blautia; uncultured bacterium	0	693	76	557	59	752	78	832	78	101
Bacteria; Bacteroidota; Bacteroidia; Bacteroidales; Tannerellaceae; Parabacteroides; uncultured bacterium	0	0	144	778	235	976	114	553	219	153
Bacteria; Firmicutes; Clostridia; Lachnospirales; Lachnospiraceae; Blautia; uncultured bacterium	0	650	71	568	79	806	97	713	65	95
Bacteria; Actinobacteriota; Actinobacteria; Bifidobacteriales; Bifidobacteriaceae; Bifidobacterium; uncultured bacterium	174	564	73	538	65	744	64	624	84	209
Bacteria; Actinobacteriota; Actinobacteria; Bifidobacteriales; Bifidobacteriaceae; Bifidobacterium; uncultured bacterium	144	604	80	599	69	781	57	486	88	167
Bacteria; Bacteroidota; Bacteroidia; Bacteroidales; Tannerellaceae; Parabacteroides; uncultured bacterium	0	0	119	718	246	948	112	534	214	180
Bacteria; Actinobacteriota; Actinobacteria; Bifidobacteriales; Bifidobacteriaceae; Bifidobacterium; uncultured bacterium	222	439	383	304	147	330	524	401	170	117
Bacteria; Actinobacteriota; Actinobacteria; Bifidobacteriales; Bifidobacteriaceae; Bifidobacterium; uncultured bacterium	134	532	63	510	93	750	61	615	77	188
Bacteria; Bacteroidota; Bacteroidia; Bacteroidales; Bacteroidaceae; Bacteroides; uncultured bacterium	81	401	125	557	199	549	427	226	263	170
Bacteria; Bacteroidota; Bacteroidia; Bacteroidales; Tannerellaceae; Parabacteroides; uncultured bacterium	0	0	131	728	221	886	148	539	207	137
Bacteria; Firmicutes; Clostridia; Lachnospirales; Lachnospiraceae; Blautia; uncultured bacterium	0	635	51	563	59	746	62	682	76	121
Bacteria; Actinobacteriota; Actinobacteria; Bifidobacteriales; Bifidobacteriaceae; Bifidobacterium; uncultured bacterium	240	461	390	287	126	315	469	425	172	84
Bacteria; Actinobacteriota; Actinobacteria; Bifidobacteriales; Bifidobacteriaceae; Bifidobacterium; uncultured bacterium	220	516	389	300	123	333	440	387	163	84
Bacteria; Actinobacteriota; Actinobacteria; Bifidobacteriales; Bifidobacteriaceae; Bifidobacterium; uncultured bacterium	210	533	377	279	137	309	515	368	146	75
Bacteria; Firmicutes; Clostridia; Lachnospirales; Lachnospiraceae; Blautia; uncultured bacterium	0	647	58	552	35	755	67	659	73	93
Bacteria; Actinobacteriota; Actinobacteria; Bifidobacteriales; Bifidobacteriaceae; Bifidobacterium; uncultured bacterium	215	456	386	256	138	310	480	430	165	96
Bacteria; Bacteroidota; Bacteroidia; Bacteroidales; Tannerellaceae; Parabacteroides; uncultured bacterium	0	0	86	620	193	947	115	580	234	144
Bacteria; Firmicutes; Clostridia; Lachnospirales; Lachnospiraceae; Blautia; uncultured bacterium	0	590	62	494	62	719	79	678	95	105
Bacteria; Actinobacteriota; Actinobacteria; Bifidobacteriales; Bifidobacteriaceae; Bifidobacterium; uncultured bacterium	244	464	378	257	157	286	426	343	172	103
Bacteria; Actinobacteriota; Actinobacteria; Bifidobacteriales; Bifidobacteriaceae; Bifidobacterium; uncultured bacterium	201	409	333	255	146	333	483	382	180	96
Bacteria; Actinobacteriota; Actinobacteria; Bifidobacteriales; Bifidobacteriaceae; Bifidobacterium; pseudocatenulatum	190	426	398	261	140	297	479	391	147	80
Bacteria; Firmicutes; Clostridia; Lachnospirales; Lachnospiraceae; Blautia; uncultured bacterium	0	584	43	533	49	691	98	619	76	99
Bacteria; Firmicutes; Clostridia; Lachnospirales; Lachnospiraceae; Blautia; uncultured bacterium	0	521	57	512	42	708	72	703	73	99
Bacteria; Actinobacteriota; Actinobacteria; Bifidobacteriales; Bifidobacteriaceae; Bifidobacterium; uncultured bacterium	225	412	330	317	114	334	428	368	148	97
Bacteria; Bacteroidota; Bacteroidia; Bacteroidales; Tannerellaceae; Parabacteroides; uncultured bacterium	0	0	97	664	239	871	95	476	180	146
Bacteria; Actinobacteriota; Actinobacteria; Bifidobacteriales; Bifidobacteriaceae; Bifidobacterium; uncultured bacterium	201	439	339	276	159	305	441	420	113	74
Bacteria; Actinobacteriota; Actinobacteria; Bifidobacteriales; Bifidobacteriaceae; Bifidobacterium; uncultured bacterium	191	451	372	263	121	302	429	396	159	71
Bacteria; Firmicutes; Clostridia; Lachnospirales; Lachnospiraceae; Blautia; uncultured bacterium	0	579	79	518	35	650	67	649	75	101
Bacteria; Actinobacteriota; Actinobacteria; Bifidobacteriales; Bifidobacteriaceae; Bifidobacterium; uncultured bacterium	146	492	86	459	62	671	64	504	78	185
Bacteria; Bacteroidota; Bacteroidia; Bacteroidales; Tannerellaceae; Parabacteroides; uncultured bacterium	0	0	97	642	220	829	115	505	195	127
Bacteria; Actinobacteriota; Actinobacteria; Bifidobacteriales; Bifidobacteriaceae; Bifidobacterium; uncultured bacterium	158	483	85	479	74	673	57	465	76	159
Bacteria; Actinobacteriota; Actinobacteria; Bifidobacteriales; Bifidobacteriaceae; Bifidobacterium; uncultured bacterium	125	416	76	558	79	657	42	494	74	185
Bacteria; Bacteroidota; Bacteroidia; Bacteroidales; Bacteroidaceae; Bacteroides; uncultured bacterium	88	413	139	452	229	478	354	151	237	152
Bacteria; Proteobacteria; Gammaproteobacteria; Enterobacterales; Enterobacteriaceae; Escherichia-Shigella; uncultured bacterium	1108	0	154	22	488	46	131	174	567	0
Bacteria; Firmicutes; Clostridia; Lachnospirales; Lachnospiraceae; Blautia; uncultured bacterium	0	573	72	511	59	669	73	565	69	98
Bacteria; Actinobacteriota; Actinobacteria; Bifidobacteriales; Bifidobacteriaceae; Bifidobacterium; uncultured bacterium	124	423	66	516	84	634	61	514	60	201
Bacteria; Actinobacteriota; Actinobacteria; Bifidobacteriales; Bifidobacteriaceae; Bifidobacterium; uncultured bacterium	187	360	315	258	111	312	476	403	162	78
Bacteria; Actinobacteriota; Actinobacteria; Bifidobacteriales; Bifidobacteriaceae; Bifidobacterium; uncultured bacterium	220	443	356	262	150	262	424	328	134	81
Bacteria; Actinobacteriota; Actinobacteria; Bifidobacteriales; Bifidobacteriaceae; Bifidobacterium; uncultured bacterium	139	465	74	480	56	661	37	494	67	175
Bacteria; Bacteroidota; Bacteroidia; Bacteroidales; Bacteroidaceae; Bacteroides; uncultured bacterium	23	371	413	537	43	478	342	168	219	37
Bacteria; Bacteroidota; Bacteroidia; Bacteroidales; Tannerellaceae; Parabacteroides; uncultured bacterium	0	0	121	663	243	798	103	435	156	107
Bacteria; Bacteroidota; Bacteroidia; Bacteroidales; Bacteroidaceae; Bacteroides; uncultured bacterium	77	360	119	499	162	497	361	185	207	151
Bacteria; Actinobacteriota; Actinobacteria; Bifidobacteriales; Bifidobacteriaceae; Bifidobacterium; uncultured bacterium	213	445	329	267	113	248	432	374	138	51
Bacteria; Actinobacteriota; Actinobacteria; Bifidobacteriales; Bifidobacteriaceae; Bifidobacterium; uncultured bacterium	112	447	69	427	83	654	74	509	81	153
Bacteria; Actinobacteriota; Actinobacteria; Bifidobacteriales; Bifidobacteriaceae; Bifidobacterium; uncultured bacterium	205	394	317	217	126	271	487	357	143	77
Bacteria; Actinobacteriota; Actinobacteria; Bifidobacteriales; Bifidobacteriaceae; Bifidobacterium; uncultured bacterium	112	441	60	466	90	661	54	478	67	164
Bacteria; Firmicutes; Clostridia; Lachnospirales; Lachnospiraceae; Blautia; uncultured bacterium	0	560	71	454	50	603	74	619	81	76
Bacteria; Actinobacteriota; Actinobacteria; Bifidobacteriales; Bifidobacteriaceae; Bifidobacterium; uncultured bacterium	136	402	65	433	64	592	48	553	72	216
Bacteria; Firmicutes; Clostridia; Lachnospirales; Lachnospiraceae; Blautia; uncultured bacterium	0	546	65	411	44	649	70	657	54	85
Bacteria; Proteobacteria; Gammaproteobacteria; Enterobacterales; Enterobacteriaceae; Escherichia-Shigella; uncultured bacterium	1059	0	149	31	472	43	146	0	677	0
Bacteria; Actinobacteriota; Actinobacteria; Bifidobacteriales; Bifidobacteriaceae; Bifidobacterium; uncultured bacterium	132	450	67	433	76	655	64	483	64	153
Bacteria; Firmicutes; Clostridia; Lachnospirales; Lachnospiraceae; Blautia; uncultured bacterium	0	560	55	451	51	667	75	580	54	84
Bacteria; Actinobacteriota; Actinobacteria; Bifidobacteriales; Bifidobacteriaceae; Bifidobacterium; uncultured bacterium	182	389	324	246	119	288	438	362	135	88
Bacteria; Bacteroidota; Bacteroidia; Bacteroidales; Tannerellaceae; Parabacteroides; uncultured bacterium	0	0	121	595	182	823	95	452	167	123
Bacteria; Firmicutes; Clostridia; Lachnospirales; Lachnospiraceae; Blautia; uncultured bacterium	0	540	45	471	65	672	51	577	58	76
Bacteria; Actinobacteriota; Actinobacteria; Bifidobacteriales; Bifidobacteriaceae; Bifidobacterium; uncultured bacterium	174	371	318	283	123	311	429	317	152	73
Bacteria; Bacteroidota; Bacteroidia; Bacteroidales; Tannerellaceae; Parabacteroides; uncultured bacterium	0	0	109	583	185	788	98	478	162	145
Bacteria; Bacteroidota; Bacteroidia; Bacteroidales; Bacteroidaceae; Bacteroides; uncultured bacterium	93	332	111	462	161	519	303	172	226	159
Bacteria; Actinobacteriota; Actinobacteria; Bifidobacteriales; Bifidobacteriaceae; Bifidobacterium; uncultured bacterium	182	331	293	285	125	276	430	314	163	119
Bacteria; Bacteroidota; Bacteroidia; Bacteroidales; Tannerellaceae; Parabacteroides; uncultured bacterium	0	0	105	568	202	743	105	440	204	147
Bacteria; Bacteroidota; Bacteroidia; Bacteroidales; Tannerellaceae; Parabacteroides; uncultured bacterium	0	0	107	605	196	759	114	432	155	127
Bacteria; Firmicutes; Clostridia; Lachnospirales; Lachnospiraceae; Blautia; uncultured bacterium	0	573	43	459	55	608	71	530	57	86
Bacteria; Actinobacteriota; Actinobacteria; Bifidobacteriales; Bifidobacteriaceae; Bifidobacterium; uncultured bacterium	194	387	327	220	127	264	416	341	132	72
Bacteria; Actinobacteriota; Actinobacteria; Bifidobacteriales; Bifidobacteriaceae; Bifidobacterium; uncultured bacterium	181	413	314	235	105	286	417	318	143	63
Bacteria; Firmicutes; Clostridia; Lachnospirales; Lachnospiraceae; Blautia; uncultured bacterium	0	548	67	413	67	589	72	561	75	63
Bacteria; Actinobacteriota; Actinobacteria; Bifidobacteriales; Bifidobacteriaceae; Bifidobacterium; uncultured bacterium	180	342	298	274	110	274	397	347	142	74
Bacteria; Firmicutes; Clostridia; Lachnospirales; Lachnospiraceae; Blautia; uncultured bacterium	0	498	33	448	54	606	77	555	66	85
Bacteria; Bacteroidota; Bacteroidia; Bacteroidales; Bacteroidaceae; Bacteroides; uncultured bacterium	14	308	395	440	197	505	320	152	52	28
Bacteria; Actinobacteriota; Actinobacteria; Bifidobacteriales; Bifidobacteriaceae; Bifidobacterium; uncultured bacterium	99	423	77	468	53	578	47	451	56	143
Bacteria; Firmicutes; Clostridia; Lachnospirales; Lachnospiraceae; Blautia; uncultured bacterium	0	505	41	420	0	636	53	558	84	91
Bacteria; Actinobacteriota; Actinobacteria; Bifidobacteriales; Bifidobacteriaceae; Bifidobacterium; uncultured bacterium	132	404	71	434	60	535	49	487	54	161
Bacteria; Firmicutes; Clostridia; Lachnospirales; Lachnospiraceae; Blautia; uncultured bacterium	0	484	54	443	35	558	60	608	61	84
Bacteria; Firmicutes; Clostridia; Lachnospirales; Lachnospiraceae; Blautia; uncultured bacterium	0	502	45	415	33	602	62	597	65	65
Bacteria; Bacteroidota; Bacteroidia; Bacteroidales; Bacteroidaceae; Bacteroides; uncultured bacterium	18	334	402	436	34	449	335	139	202	31
Bacteria; Actinobacteriota; Actinobacteria; Bifidobacteriales; Bifidobacteriaceae; Bifidobacterium; uncultured bacterium	124	406	52	435	72	600	38	422	51	172
Bacteria; Firmicutes; Clostridia; Lachnospirales; Lachnospiraceae; Blautia; uncultured bacterium	0	519	46	459	45	586	69	515	63	69
Bacteria; Bacteroidota; Bacteroidia; Bacteroidales; Tannerellaceae; Parabacteroides; uncultured bacterium	0	0	94	566	162	699	100	480	143	127
Bacteria; Firmicutes; Clostridia; Lachnospirales; Lachnospiraceae; Blautia; uncultured bacterium	0	487	53	432	55	551	61	571	82	72
Bacteria; Actinobacteriota; Actinobacteria; Bifidobacteriales; Bifidobacteriaceae; Bifidobacterium; uncultured bacterium	128	416	60	449	66	548	52	432	52	151
Bacteria; Actinobacteriota; Actinobacteria; Bifidobacteriales; Bifidobacteriaceae; Bifidobacterium; uncultured bacterium	108	398	55	419	65	571	36	485	59	158
Bacteria; Actinobacteriota; Actinobacteria; Bifidobacteriales; Bifidobacteriaceae; Bifidobacterium; uncultured bacterium	188	414	293	240	117	267	345	303	109	70
Bacteria; Actinobacteriota; Actinobacteria; Bifidobacteriales; Bifidobacteriaceae; Bifidobacterium; uncultured bacterium	165	344	304	217	101	297	390	328	132	63
Bacteria; Actinobacteriota; Actinobacteria; Bifidobacteriales; Bifidobacteriaceae; Bifidobacterium; uncultured bacterium	159	348	306	233	88	275	371	338	123	88
Bacteria; Bacteroidota; Bacteroidia; Bacteroidales; Bacteroidaceae; Bacteroides; uncultured bacterium	49	340	100	424	162	440	279	155	263	107
Bacteria; Bacteroidota; Bacteroidia; Bacteroidales; Tannerellaceae; Parabacteroides; uncultured bacterium	0	0	97	593	195	724	71	394	139	102
Bacteria; Actinobacteriota; Actinobacteria; Bifidobacteriales; Bifidobacteriaceae; Bifidobacterium; uncultured bacterium	168	391	301	226	130	276	362	290	110	58
Bacteria; Actinobacteriota; Actinobacteria; Bifidobacteriales; Bifidobacteriaceae; Bifidobacterium; uncultured bacterium	133	393	63	402	67	588	34	424	76	130
Bacteria; Actinobacteriota; Actinobacteria; Bifidobacteriales; Bifidobacteriaceae; Bifidobacterium; uncultured bacterium	164	345	277	221	112	249	373	322	140	94
Bacteria; Bacteroidota; Bacteroidia; Bacteroidales; Tannerellaceae; Parabacteroides; uncultured bacterium	0	0	111	560	176	705	87	400	151	105
Bacteria; Actinobacteriota; Actinobacteria; Bifidobacteriales; Bifidobacteriaceae; Bifidobacterium; uncultured bacterium	169	333	323	218	105	255	384	335	103	55
Bacteria; Actinobacteriota; Actinobacteria; Bifidobacteriales; Bifidobacteriaceae; Bifidobacterium; uncultured bacterium	153	317	292	260	93	267	378	322	143	54
Bacteria; Bacteroidota; Bacteroidia; Bacteroidales; Bacteroidaceae; Bacteroides; uncultured bacterium	10	314	387	430	36	424	328	147	181	17
Bacteria; Bacteroidota; Bacteroidia; Bacteroidales; Bacteroidaceae; Bacteroides; uncultured bacterium	69	326	108	406	139	421	304	170	177	138
Bacteria; Actinobacteriota; Actinobacteria; Bifidobacteriales; Bifidobacteriaceae; Bifidobacterium; uncultured bacterium	163	367	303	221	123	229	355	297	126	68
Bacteria; Firmicutes; Clostridia; Lachnospirales; Lachnospiraceae; Blautia; uncultured bacterium	0	462	55	399	41	592	54	514	64	69
Bacteria; Actinobacteriota; Actinobacteria; Bifidobacteriales; Bifidobacteriaceae; Bifidobacterium; uncultured bacterium	1042	75	91	71	117	69	73	85	595	31
Bacteria; Actinobacteriota; Actinobacteria; Bifidobacteriales; Bifidobacteriaceae; Bifidobacterium; uncultured bacterium	152	374	276	192	102	272	416	268	129	57
Bacteria; Actinobacteriota; Actinobacteria; Bifidobacteriales; Bifidobacteriaceae; Bifidobacterium; uncultured bacterium	131	393	56	447	49	545	45	393	47	132
Bacteria; Firmicutes; Clostridia; Lachnospirales; Lachnospiraceae; Blautia; uncultured bacterium	0	469	50	399	36	589	48	515	53	76
Bacteria; Bacteroidota; Bacteroidia; Bacteroidales; Tannerellaceae; Parabacteroides; uncultured bacterium	0	0	121	520	196	628	92	399	151	123
Bacteria; Bacteroidota; Bacteroidia; Bacteroidales; Tannerellaceae; Parabacteroides; uncultured bacterium	0	0	90	514	187	690	84	423	146	96
Bacteria; Actinobacteriota; Actinobacteria; Bifidobacteriales; Bifidobacteriaceae; Bifidobacterium; uncultured bacterium	198	336	289	207	134	231	359	272	126	75
Bacteria; Bacteroidota; Bacteroidia; Bacteroidales; Tannerellaceae; Parabacteroides; uncultured bacterium	0	0	80	499	143	785	71	382	148	119
Bacteria; Firmicutes; Clostridia; Lachnospirales; Lachnospiraceae; Blautia; uncultured bacterium	0	481	39	409	30	560	61	495	52	95
Bacteria; Bacteroidota; Bacteroidia; Bacteroidales; Bacteroidaceae; Bacteroides; uncultured bacterium	10	296	392	427	154	421	317	124	53	24
Bacteria; Firmicutes; Clostridia; Lachnospirales; Lachnospiraceae; Blautia; uncultured bacterium	0	480	63	321	78	503	55	594	63	60
Bacteria; Firmicutes; Clostridia; Lachnospirales; Lachnospiraceae; Blautia; uncultured bacterium	0	466	39	420	41	555	51	489	66	84
Bacteria; Bacteroidota; Bacteroidia; Bacteroidales; Bacteroidaceae; Bacteroides; uncultured bacterium	52	313	297	340	154	384	253	151	169	88
Bacteria; Firmicutes; Clostridia; Lachnospirales; Lachnospiraceae; Blautia; uncultured bacterium	0	461	55	378	0	580	71	488	74	88
Bacteria; Bacteroidota; Bacteroidia; Bacteroidales; Tannerellaceae; Parabacteroides; uncultured bacterium	0	0	97	505	182	691	106	387	124	102
Bacteria; Actinobacteriota; Actinobacteria; Bifidobacteriales; Bifidobacteriaceae; Bifidobacterium; uncultured bacterium	176	335	281	181	116	259	353	282	129	81
Bacteria; Proteobacteria; Gammaproteobacteria; Enterobacterales; Enterobacteriaceae; Escherichia-Shigella; uncultured bacterium	844	0	121	28	432	45	145	0	574	0
Bacteria; Actinobacteriota; Actinobacteria; Bifidobacteriales; Bifidobacteriaceae; Bifidobacterium; uncultured bacterium	122	355	49	344	55	525	62	447	60	162
Bacteria; Bacteroidota; Bacteroidia; Bacteroidales; Bacteroidaceae; Bacteroides; uncultured bacterium	52	310	333	386	163	396	268	133	40	89
Bacteria; Bacteroidota; Bacteroidia; Bacteroidales; Tannerellaceae; Parabacteroides; uncultured bacterium	0	0	78	479	140	669	69	459	151	116
Bacteria; Bacteroidota; Bacteroidia; Bacteroidales; Tannerellaceae; Parabacteroides; uncultured bacterium	0	0	111	564	158	672	85	340	135	93
Bacteria; Proteobacteria; Gammaproteobacteria; Enterobacterales; Enterobacteriaceae; Escherichia-Shigella; uncultured bacterium	925	0	105	10	390	48	115	0	561	0
Bacteria; Actinobacteriota; Actinobacteria; Bifidobacteriales; Bifidobacteriaceae; Bifidobacterium; uncultured bacterium	126	322	52	371	69	512	25	433	50	187
Bacteria; Actinobacteriota; Actinobacteria; Bifidobacteriales; Bifidobacteriaceae; Bifidobacterium; uncultured bacterium	122	423	79	372	51	502	58	356	51	133
Bacteria; Proteobacteria; Gammaproteobacteria; Enterobacterales; Enterobacteriaceae; Escherichia-Shigella; uncultured bacterium	915	0	115	21	368	33	96	0	596	0
Bacteria; Actinobacteriota; Actinobacteria; Bifidobacteriales; Bifidobacteriaceae; Bifidobacterium; uncultured bacterium	104	361	45	425	56	537	53	369	55	135
Bacteria; Actinobacteriota; Actinobacteria; Bifidobacteriales; Bifidobacteriaceae; Bifidobacterium; uncultured bacterium	112	311	57	369	71	540	44	422	48	162
Bacteria; Bacteroidota; Bacteroidia; Bacteroidales; Tannerellaceae; Parabacteroides; uncultured bacterium	0	0	75	524	143	688	83	384	132	106
Bacteria; Actinobacteriota; Actinobacteria; Bifidobacteriales; Bifidobacteriaceae; Bifidobacterium; uncultured bacterium	124	353	67	384	50	497	45	400	58	140
Bacteria; Bacteroidota; Bacteroidia; Bacteroidales; Tannerellaceae; Parabacteroides; uncultured bacterium	0	0	94	520	195	652	81	361	139	75
Bacteria; Firmicutes; Clostridia; Lachnospirales; Lachnospiraceae; Blautia; uncultured bacterium	0	447	33	387	29	550	38	496	48	83
Bacteria; Actinobacteriota; Actinobacteria; Bifidobacteriales; Bifidobacteriaceae; Bifidobacterium; uncultured bacterium	150	266	263	205	103	246	389	296	131	58
Bacteria; Actinobacteriota; Actinobacteria; Bifidobacteriales; Bifidobacteriaceae; Bifidobacterium; uncultured bacterium	1051	44	73	73	103	47	62	89	538	22
Bacteria; Bacteroidota; Bacteroidia; Bacteroidales; Bacteroidaceae; Bacteroides; uncultured bacterium	15	273	344	376	39	416	274	145	193	27
Bacteria; Firmicutes; Clostridia; Lachnospirales; Lachnospiraceae; Blautia; uncultured bacterium	0	452	53	347	55	533	91	444	71	56
Bacteria; Actinobacteriota; Actinobacteria; Bifidobacteriales; Bifidobacteriaceae; Bifidobacterium; uncultured bacterium	105	362	59	362	68	464	49	412	47	170
Bacteria; Firmicutes; Clostridia; Lachnospirales; Lachnospiraceae; Blautia; uncultured bacterium	0	468	51	412	50	504	44	463	53	53
Bacteria; Actinobacteriota; Actinobacteria; Bifidobacteriales; Bifidobacteriaceae; Bifidobacterium; uncultured bacterium	153	323	261	205	98	220	353	312	122	47
Bacteria; Actinobacteriota; Actinobacteria; Bifidobacteriales; Bifidobacteriaceae; Bifidobacterium; uncultured bacterium	94	334	63	379	73	516	41	395	50	149
Bacteria; Firmicutes; Clostridia; Lachnospirales; Lachnospiraceae; Blautia; uncultured bacterium	0	434	39	367	45	514	66	493	72	63
Bacteria; Bacteroidota; Bacteroidia; Bacteroidales; Tannerellaceae; Parabacteroides; uncultured bacterium	0	0	73	498	161	647	92	382	143	96
Bacteria; Bacteroidota; Bacteroidia; Bacteroidales; Bacteroidaceae; Bacteroides; uncultured bacterium	13	316	328	355	36	380	310	141	168	30
Bacteria; Firmicutes; Clostridia; Lachnospirales; Lachnospiraceae; Blautia; uncultured bacterium	0	428	41	376	48	517	55	455	66	89
Bacteria; Proteobacteria; Gammaproteobacteria; Enterobacterales; Enterobacteriaceae; Escherichia-Shigella; uncultured bacterium	910	0	120	18	393	52	92	0	488	0
Bacteria; Proteobacteria; Gammaproteobacteria; Enterobacterales; Enterobacteriaceae; Escherichia-Shigella; uncultured bacterium	866	0	94	24	373	43	108	0	541	0
Bacteria; Actinobacteriota; Actinobacteria; Bifidobacteriales; Bifidobacteriaceae; Bifidobacterium; uncultured bacterium	103	342	43	388	47	523	50	363	49	133
Bacteria; Actinobacteriota; Actinobacteria; Bifidobacteriales; Bifidobacteriaceae; Bifidobacterium; uncultured bacterium	99	339	58	353	51	511	40	415	45	130
Bacteria; Firmicutes; Clostridia; Lachnospirales; Lachnospiraceae; Blautia; uncultured bacterium	0	418	56	346	52	473	78	483	53	74
Bacteria; Bacteroidota; Bacteroidia; Bacteroidales; Bacteroidaceae; Bacteroides; uncultured bacterium	55	249	325	332	119	315	233	142	139	122
Bacteria; Bacteroidota; Bacteroidia; Bacteroidales; Tannerellaceae; Parabacteroides; uncultured bacterium	0	0	78	506	162	665	62	347	117	92
Bacteria; Bacteroidota; Bacteroidia; Bacteroidales; Bacteroidaceae; Bacteroides; uncultured bacterium	7	261	340	379	158	399	286	118	47	32
Bacteria; Firmicutes; Clostridia; Lachnospirales; Lachnospiraceae; Blautia; uncultured bacterium	0	419	43	344	34	524	59	486	52	61
Bacteria; Actinobacteriota; Actinobacteria; Bifidobacteriales; Bifidobacteriaceae; Bifidobacterium; uncultured bacterium	157	305	251	201	91	235	313	312	94	56
Bacteria; Actinobacteriota; Actinobacteria; Bifidobacteriales; Bifidobacteriaceae; Bifidobacterium; uncultured bacterium	102	351	44	384	59	461	48	369	50	139
Bacteria; Actinobacteriota; Actinobacteria; Bifidobacteriales; Bifidobacteriaceae; Bifidobacterium; uncultured bacterium	127	276	302	232	95	210	341	264	100	53
Bacteria; Actinobacteriota; Actinobacteria; Bifidobacteriales; Bifidobacteriaceae; Bifidobacterium; uncultured bacterium	104	313	61	358	68	483	43	398	63	96
Bacteria; Firmicutes; Clostridia; Lachnospirales; Lachnospiraceae; Blautia; uncultured bacterium	0	394	55	356	0	519	66	432	76	85
Bacteria; Bacteroidota; Bacteroidia; Bacteroidales; Tannerellaceae; Parabacteroides; uncultured bacterium	0	0	93	477	160	625	81	341	107	82
Bacteria; Bacteroidota; Bacteroidia; Bacteroidales; Bacteroidaceae; Bacteroides; uncultured bacterium	13	275	303	368	24	414	245	119	169	23
Bacteria; Actinobacteriota; Actinobacteria; Bifidobacteriales; Bifidobacteriaceae; Bifidobacterium; uncultured bacterium	147	291	268	197	81	206	321	265	122	53
Bacteria; Actinobacteriota; Actinobacteria; Bifidobacteriales; Bifidobacteriaceae; Bifidobacterium; uncultured bacterium	140	315	233	179	104	228	313	275	100	55
Bacteria; Bacteroidota; Bacteroidia; Bacteroidales; Tannerellaceae; Parabacteroides; uncultured bacterium	0	0	70	467	131	605	69	365	141	93
Bacteria; Actinobacteriota; Actinobacteria; Bifidobacteriales; Bifidobacteriaceae; Bifidobacterium; uncultured bacterium	919	49	76	63	118	54	54	89	513	0
Bacteria; Bacteroidota; Bacteroidia; Bacteroidales; Bacteroidaceae; Bacteroides; uncultured bacterium	77	261	104	371	134	367	233	120	162	104
Bacteria; Bacteroidota; Bacteroidia; Bacteroidales; Bacteroidaceae; Bacteroides; uncultured bacterium	16	241	339	389	128	383	256	117	42	22
Bacteria; Firmicutes; Clostridia; Lachnospirales; Lachnospiraceae; Blautia; uncultured bacterium	0	397	45	353	32	474	63	446	43	79
Bacteria; Bacteroidota; Bacteroidia; Bacteroidales; Bacteroidaceae; Bacteroides; uncultured bacterium	10	290	280	373	158	370	259	112	42	35
Bacteria; Actinobacteriota; Actinobacteria; Bifidobacteriales; Bifidobacteriaceae; Bifidobacterium; uncultured bacterium	99	325	58	331	58	483	35	389	51	97
Bacteria; Actinobacteriota; Actinobacteria; Bifidobacteriales; Bifidobacteriaceae; Bifidobacterium; uncultured bacterium	100	307	53	384	60	460	36	365	52	108
Bacteria; Actinobacteriota; Actinobacteria; Bifidobacteriales; Bifidobacteriaceae; Bifidobacterium; uncultured bacterium	927	47	77	51	95	56	52	76	514	21
Bacteria; Bacteroidota; Bacteroidia; Bacteroidales; Bacteroidaceae; Bacteroides; uncultured bacterium	41	235	313	304	148	347	281	82	41	114
Bacteria; Proteobacteria; Gammaproteobacteria; Enterobacterales; Enterobacteriaceae; Escherichia-Shigella; uncultured bacterium	807	0	111	17	348	46	93	0	483	0
Bacteria; Firmicutes; Clostridia; Lachnospirales; Lachnospiraceae; Blautia; uncultured bacterium	0	384	36	349	50	437	43	443	80	80
Bacteria; Actinobacteriota; Actinobacteria; Bifidobacteriales; Bifidobacteriaceae; Bifidobacterium; uncultured bacterium	97	363	52	328	55	474	37	358	41	94
Bacteria; Bacteroidota; Bacteroidia; Bacteroidales; Tannerellaceae; Parabacteroides; uncultured bacterium	0	0	89	417	147	618	73	332	105	107
Bacteria; Proteobacteria; Gammaproteobacteria; Enterobacterales; Enterobacteriaceae; Escherichia-Shigella; uncultured bacterium	756	0	95	24	348	36	98	0	529	0
Bacteria; Bacteroidota; Bacteroidia; Bacteroidales; Tannerellaceae; Parabacteroides; uncultured bacterium	0	0	86	456	158	565	76	351	99	92
Bacteria; Firmicutes; Clostridia; Lachnospirales; Lachnospiraceae; Blautia; uncultured bacterium	0	393	45	341	59	452	68	423	46	54
Bacteria; Proteobacteria; Gammaproteobacteria; Enterobacterales; Enterobacteriaceae; Escherichia-Shigella; uncultured bacterium	782	0	99	0	368	38	110	0	483	0
Bacteria; Bacteroidota; Bacteroidia; Bacteroidales; Bacteroidaceae; Bacteroides; uncultured bacterium	65	234	263	313	105	314	205	140	130	111
Bacteria; Bacteroidota; Bacteroidia; Bacteroidales; Tannerellaceae; Parabacteroides; uncultured bacterium	0	0	69	417	131	608	84	323	150	96
Bacteria; Bacteroidota; Bacteroidia; Bacteroidales; Tannerellaceae; Parabacteroides; uncultured bacterium	0	0	101	461	180	524	93	318	118	75
Bacteria; Actinobacteriota; Actinobacteria; Bifidobacteriales; Bifidobacteriaceae; Bifidobacterium; uncultured bacterium	99	278	45	334	45	464	37	367	51	143
Bacteria; Firmicutes; Clostridia; Lachnospirales; Lachnospiraceae; Blautia; uncultured bacterium	0	385	31	342	29	482	44	443	46	60
Bacteria; Proteobacteria; Gammaproteobacteria; Enterobacterales; Enterobacteriaceae; Escherichia-Shigella; uncultured bacterium	821	0	122	14	360	44	64	0	435	0
Bacteria; Actinobacteriota; Actinobacteria; Bifidobacteriales; Bifidobacteriaceae; Bifidobacterium; uncultured bacterium	114	295	56	318	51	455	46	335	72	114
Bacteria; Firmicutes; Clostridia; Lachnospirales; Lachnospiraceae; Blautia; uncultured bacterium	0	408	40	348	56	447	51	379	53	68
Bacteria; Bacteroidota; Bacteroidia; Bacteroidales; Bacteroidaceae; Bacteroides; uncultured bacterium	17	277	309	319	38	357	246	90	168	18
Bacteria; Firmicutes; Clostridia; Lachnospirales; Lachnospiraceae; Blautia; uncultured bacterium	0	369	44	320	0	461	72	397	83	80
Bacteria; Actinobacteriota; Actinobacteria; Bifidobacteriales; Bifidobacteriaceae; Bifidobacterium; uncultured bacterium	907	57	78	53	86	45	46	66	463	24
Bacteria; Actinobacteriota; Actinobacteria; Bifidobacteriales; Bifidobacteriaceae; Bifidobacterium; uncultured bacterium	132	274	252	147	97	203	304	262	99	49
Bacteria; Bacteroidota; Bacteroidia; Bacteroidales; Tannerellaceae; Parabacteroides; uncultured bacterium	0	0	77	482	128	546	69	317	113	85
Bacteria; Bacteroidota; Bacteroidia; Bacteroidales; Bacteroidaceae; Bacteroides; uncultured bacterium	51	260	231	279	124	318	195	140	124	90
Bacteria; Proteobacteria; Gammaproteobacteria; Enterobacterales; Enterobacteriaceae; Escherichia-Shigella; uncultured bacterium	808	0	93	17	309	32	105	0	447	0
Bacteria; Firmicutes; Clostridia; Lachnospirales; Lachnospiraceae; Blautia; uncultured bacterium	0	401	35	336	44	406	38	427	64	60
Bacteria; Bacteroidota; Bacteroidia; Bacteroidales; Bacteroidaceae; Bacteroides; uncultured bacterium	33	225	265	302	117	313	226	110	146	67
Bacteria; Actinobacteriota; Actinobacteria; Bifidobacteriales; Bifidobacteriaceae; Bifidobacterium; uncultured bacterium	101	291	46	328	48	447	29	335	40	132
Bacteria; Actinobacteriota; Actinobacteria; Bifidobacteriales; Bifidobacteriaceae; Bifidobacterium; uncultured bacterium	78	315	55	357	44	415	41	346	34	112
Bacteria; Actinobacteriota; Actinobacteria; Bifidobacteriales; Bifidobacteriaceae; Bifidobacterium; uncultured bacterium	110	262	45	345	47	446	37	352	31	107
Bacteria; Actinobacteriota; Actinobacteria; Bifidobacteriales; Bifidobacteriaceae; Bifidobacterium; uncultured bacterium	100	298	55	304	48	419	44	326	59	125
Bacteria; Bacteroidota; Bacteroidia; Bacteroidales; Tannerellaceae; Parabacteroides; uncultured bacterium	0	0	80	421	157	527	83	314	112	83
Bacteria; Bacteroidota; Bacteroidia; Bacteroidales; Tannerellaceae; Parabacteroides; uncultured bacterium	0	0	77	373	140	521	91	336	135	103
Bacteria; Bacteroidota; Bacteroidia; Bacteroidales; Tannerellaceae; Parabacteroides; uncultured bacterium	0	0	71	393	134	556	72	358	105	87
Bacteria; Firmicutes; Clostridia; Lachnospirales; Lachnospiraceae; Blautia; uncultured bacterium	0	352	46	328	0	464	61	395	57	71
Bacteria; Firmicutes; Clostridia; Lachnospirales; Lachnospiraceae; Blautia; uncultured bacterium	0	392	46	310	53	399	46	409	59	54
Bacteria; Bacteroidota; Bacteroidia; Bacteroidales; Tannerellaceae; Parabacteroides; uncultured bacterium	0	0	75	425	145	514	63	335	108	96
Bacteria; Firmicutes; Clostridia; Lachnospirales; Lachnospiraceae; Blautia; uncultured bacterium	0	348	25	352	36	420	64	399	51	60
Bacteria; Actinobacteriota; Actinobacteria; Bifidobacteriales; Bifidobacteriaceae; Bifidobacterium; uncultured bacterium	86	317	58	283	41	442	36	330	59	96
Bacteria; Bacteroidota; Bacteroidia; Bacteroidales; Tannerellaceae; Parabacteroides; uncultured bacterium	0	0	78	416	151	522	61	307	105	101
Bacteria; Bacteroidota; Bacteroidia; Bacteroidales; Tannerellaceae; Parabacteroides; uncultured bacterium	0	0	80	419	137	565	80	268	111	80
Bacteria; Firmicutes; Clostridia; Lachnospirales; Lachnospiraceae; Blautia; uncultured bacterium	0	394	15	303	28	430	52	413	43	59
Bacteria; Actinobacteriota; Actinobacteria; Bifidobacteriales; Bifidobacteriaceae; Bifidobacterium; uncultured bacterium	819	60	88	47	74	67	38	65	455	21
Bacteria; Proteobacteria; Gammaproteobacteria; Enterobacterales; Enterobacteriaceae; Escherichia-Shigella; uncultured bacterium	707	0	97	21	340	34	95	0	437	0
Bacteria; Firmicutes; Clostridia; Lachnospirales; Lachnospiraceae; Blautia; uncultured bacterium	0	369	26	306	52	399	41	418	68	50
Bacteria; Firmicutes; Clostridia; Lachnospirales; Lachnospiraceae; Blautia; uncultured bacterium	0	385	49	319	29	402	55	365	44	77
Bacteria; Actinobacteriota; Actinobacteria; Bifidobacteriales; Bifidobacteriaceae; Bifidobacterium; uncultured bacterium	106	298	40	292	52	383	25	332	52	139
Bacteria; Actinobacteriota; Actinobacteria; Bifidobacteriales; Bifidobacteriaceae; Bifidobacterium; uncultured bacterium	768	61	79	54	109	70	37	71	456	13
Bacteria; Actinobacteriota; Actinobacteria; Bifidobacteriales; Bifidobacteriaceae; Bifidobacterium; uncultured bacterium	75	297	48	322	60	415	32	306	40	118
Bacteria; Bacteroidota; Bacteroidia; Bacteroidales; Tannerellaceae; Parabacteroides; uncultured bacterium	0	0	78	368	111	566	75	293	120	98
Bacteria; Firmicutes; Clostridia; Lachnospirales; Lachnospiraceae; Blautia; uncultured bacterium	0	355	38	313	0	421	60	384	61	76
Bacteria; Proteobacteria; Gammaproteobacteria; Enterobacterales; Enterobacteriaceae; Escherichia-Shigella; uncultured bacterium	706	0	96	20	326	30	86	0	443	0
Bacteria; Bacteroidota; Bacteroidia; Bacteroidales; Bacteroidaceae; Bacteroides; uncultured bacterium	64	221	265	287	120	308	229	99	27	87
Bacteria; Bacteroidota; Bacteroidia; Bacteroidales; Tannerellaceae; Parabacteroides; uncultured bacterium	0	0	78	392	136	513	69	334	108	68
Bacteria; Bacteroidota; Bacteroidia; Bacteroidales; Bacteroidaceae; Bacteroides; uncultured bacterium	11	207	318	305	119	329	241	95	38	21
Bacteria; Actinobacteriota; Actinobacteria; Bifidobacteriales; Bifidobacteriaceae; Bifidobacterium; uncultured bacterium	815	34	57	53	95	38	29	90	461	11
Bacteria; Firmicutes; Clostridia; Lachnospirales; Lachnospiraceae; Blautia; uncultured bacterium	0	358	46	276	26	423	33	409	54	52
Bacteria; Firmicutes; Clostridia; Lachnospirales; Lachnospiraceae; Blautia; uncultured bacterium	0	361	36	277	55	404	34	400	51	58
Bacteria; Bacteroidota; Bacteroidia; Bacteroidales; Tannerellaceae; Parabacteroides; uncultured bacterium	0	0	71	376	136	493	61	316	125	88
Bacteria; Proteobacteria; Gammaproteobacteria; Enterobacterales; Enterobacteriaceae; Escherichia-Shigella; uncultured bacterium	677	0	114	22	299	35	76	0	442	0
Bacteria; Bacteroidota; Bacteroidia; Bacteroidales; Tannerellaceae; Parabacteroides; uncultured bacterium	0	0	71	431	116	530	63	272	109	73
Bacteria; Bacteroidota; Bacteroidia; Bacteroidales; Bacteroidaceae; Bacteroides; uncultured bacterium	10	207	322	278	103	359	235	92	37	20
Bacteria; Bacteroidota; Bacteroidia; Bacteroidales; Tannerellaceae; Parabacteroides; uncultured bacterium	0	0	56	418	125	483	74	307	107	76
Bacteria; Bacteroidota; Bacteroidia; Bacteroidales; Tannerellaceae; Parabacteroides; uncultured bacterium	0	0	54	350	121	510	57	360	107	77
Bacteria; Bacteroidota; Bacteroidia; Bacteroidales; Tannerellaceae; Parabacteroides; uncultured bacterium	0	0	82	403	122	494	73	284	90	82
Bacteria; Firmicutes; Clostridia; Lachnospirales; Lachnospiraceae; Blautia; uncultured bacterium	0	340	26	299	0	387	50	402	62	62
Bacteria; Bacteroidota; Bacteroidia; Bacteroidales; Tannerellaceae; Parabacteroides; uncultured bacterium	0	0	84	413	130	486	75	250	92	88
Bacteria; Actinobacteriota; Actinobacteria; Bifidobacteriales; Bifidobacteriaceae; Bifidobacterium; uncultured bacterium	761	43	70	51	87	40	43	78	430	14
Bacteria; Bacteroidota; Bacteroidia; Bacteroidales; Tannerellaceae; Parabacteroides; uncultured bacterium	0	0	58	383	127	487	65	297	96	100
Bacteria; Proteobacteria; Gammaproteobacteria; Enterobacterales; Enterobacteriaceae; Escherichia-Shigella; uncultured bacterium	710	0	95	0	312	21	80	0	394	0
Bacteria; Proteobacteria; Gammaproteobacteria; Enterobacterales; Enterobacteriaceae; Escherichia-Shigella; uncultured bacterium	670	0	103	9	334	33	78	0	382	0
Bacteria; Proteobacteria; Gammaproteobacteria; Enterobacterales; Enterobacteriaceae; Escherichia-Shigella; uncultured bacterium	647	0	109	18	321	31	116	0	359	0
Bacteria; Bacteroidota; Bacteroidia; Bacteroidales; Tannerellaceae; Parabacteroides; uncultured bacterium	0	0	78	328	150	498	61	306	95	85
Bacteria; Bacteroidota; Bacteroidia; Bacteroidales; Tannerellaceae; Parabacteroides; uncultured bacterium	0	0	72	373	148	494	59	289	109	51
Bacteria; Firmicutes; Clostridia; Lachnospirales; Lachnospiraceae; Blautia; uncultured bacterium	0	300	41	284	34	412	51	340	52	71
Bacteria; Bacteroidota; Bacteroidia; Bacteroidales; Bacteroidaceae; Bacteroides; uncultured bacterium	39	187	227	238	97	292	205	121	107	71
Bacteria; Actinobacteriota; Actinobacteria; Bifidobacteriales; Bifidobacteriaceae; Bifidobacterium; uncultured bacterium	770	50	46	51	72	40	40	64	444	5
Bacteria; Actinobacteriota; Actinobacteria; Bifidobacteriales; Bifidobacteriaceae; Bifidobacterium; uncultured bacterium	74	234	50	301	33	429	29	287	47	91
Bacteria; Proteobacteria; Gammaproteobacteria; Enterobacterales; Enterobacteriaceae; Escherichia-Shigella; uncultured bacterium	668	0	86	0	242	30	88	0	441	0
Bacteria; Proteobacteria; Gammaproteobacteria; Enterobacterales; Enterobacteriaceae; Escherichia-Shigella; uncultured bacterium	628	0	89	10	289	33	100	0	406	0
Bacteria; Proteobacteria; Gammaproteobacteria; Enterobacterales; Enterobacteriaceae; Escherichia-Shigella; uncultured bacterium	682	0	86	0	271	35	86	0	384	0
Bacteria; Actinobacteriota; Actinobacteria; Bifidobacteriales; Bifidobacteriaceae; Bifidobacterium; uncultured bacterium	768	39	55	46	68	45	38	62	422	0
Bacteria; Firmicutes; Clostridia; Lachnospirales; Lachnospiraceae; Blautia; faecis	0	281	43	277	43	410	48	341	48	45
Bacteria; Bacteroidota; Bacteroidia; Bacteroidales; Bacteroidaceae; Bacteroides; uncultured bacterium	45	202	264	259	125	271	173	86	29	75
Bacteria; Bacteroidota; Bacteroidia; Bacteroidales; Bacteroidaceae; Bacteroides; uncultured bacterium	54	219	279	252	98	286	48	95	116	76
Bacteria; Bacteroidota; Bacteroidia; Bacteroidales; Tannerellaceae; Parabacteroides; uncultured bacterium	0	0	76	371	119	491	58	244	90	70
Bacteria; Proteobacteria; Gammaproteobacteria; Enterobacterales; Enterobacteriaceae; Escherichia-Shigella; uncultured bacterium	615	0	97	15	283	52	65	0	391	0
Bacteria; Proteobacteria; Gammaproteobacteria; Enterobacterales; Enterobacteriaceae; Escherichia-Shigella; uncultured bacterium	598	0	83	12	297	31	93	0	404	0
Bacteria; Bacteroidota; Bacteroidia; Bacteroidales; Tannerellaceae; Parabacteroides; uncultured bacterium	0	0	83	310	124	470	64	280	107	71
Bacteria; Actinobacteriota; Actinobacteria; Bifidobacteriales; Bifidobacteriaceae; Bifidobacterium; uncultured bacterium	692	43	56	51	66	44	53	58	421	9
Bacteria; Actinobacteriota; Actinobacteria; Bifidobacteriales; Bifidobacteriaceae; Bifidobacterium; uncultured bacterium	696	57	65	44	88	41	51	51	368	29
Bacteria; Bacteroidota; Bacteroidia; Bacteroidales; Bacteroidaceae; Bacteroides; uncultured bacterium	40	188	236	250	102	279	225	88	21	56
Bacteria; Bacteroidota; Bacteroidia; Bacteroidales; Tannerellaceae; Parabacteroides; uncultured bacterium	0	0	47	380	116	433	58	298	79	74
Bacteria; Bacteroidota; Bacteroidia; Bacteroidales; Tannerellaceae; Parabacteroides; uncultured bacterium	0	0	59	362	109	471	43	233	107	68
Bacteria; Bacteroidota; Bacteroidia; Bacteroidales; Bacteroidaceae; Bacteroides; uncultured bacterium	41	175	211	217	83	246	157	115	112	86
Bacteria; Proteobacteria; Gammaproteobacteria; Enterobacterales; Enterobacteriaceae; Escherichia-Shigella; uncultured bacterium	592	0	71	7	275	23	89	0	383	0
Bacteria; Bacteroidota; Bacteroidia; Bacteroidales; Tannerellaceae; Parabacteroides; uncultured bacterium	0	0	54	343	102	452	72	266	81	69
Bacteria; Proteobacteria; Gammaproteobacteria; Enterobacterales; Enterobacteriaceae; Escherichia-Shigella; uncultured bacterium	609	0	88	18	263	25	75	0	358	0
Bacteria; Bacteroidota; Bacteroidia; Bacteroidales; Bacteroidaceae; Bacteroides; uncultured bacterium	74	244	229	288	28	95	238	128	40	60
Bacteria; Proteobacteria; Gammaproteobacteria; Enterobacterales; Enterobacteriaceae; Escherichia-Shigella; uncultured bacterium	577	0	74	0	259	29	85	0	370	0
Bacteria; Proteobacteria; Gammaproteobacteria; Enterobacterales; Enterobacteriaceae; Escherichia-Shigella; uncultured bacterium	588	0	84	0	280	35	83	0	323	0
Bacteria; Actinobacteriota; Actinobacteria; Bifidobacteriales; Bifidobacteriaceae; Bifidobacterium; uncultured bacterium	615	47	50	45	85	45	54	55	393	0
Bacteria; Proteobacteria; Gammaproteobacteria; Enterobacterales; Enterobacteriaceae; Escherichia-Shigella; uncultured bacterium	601	0	73	0	251	28	69	0	361	0
Bacteria; Proteobacteria; Gammaproteobacteria; Enterobacterales; Enterobacteriaceae; Escherichia-Shigella; uncultured bacterium	580	0	76	0	249	28	74	0	321	54
Bacteria; Actinobacteriota; Actinobacteria; Bifidobacteriales; Bifidobacteriaceae; Bifidobacterium; uncultured bacterium	630	32	66	46	80	44	29	64	351	11
Bacteria; Actinobacteriota; Actinobacteria; Bifidobacteriales; Bifidobacteriaceae; Bifidobacterium; uncultured bacterium	630	45	63	30	80	40	40	53	342	22
Bacteria; Actinobacteriota; Actinobacteria; Bifidobacteriales; Bifidobacteriaceae; Bifidobacterium; uncultured bacterium	661	46	51	42	87	31	44	41	330	0
Bacteria; Actinobacteriota; Actinobacteria; Bifidobacteriales; Bifidobacteriaceae; Bifidobacterium; uncultured bacterium	648	31	33	37	64	39	29	65	371	14
Bacteria; Actinobacteriota; Actinobacteria; Bifidobacteriales; Bifidobacteriaceae; Bifidobacterium; uncultured bacterium	636	44	54	37	65	37	42	63	340	9
Bacteria; Actinobacteriota; Actinobacteria; Bifidobacteriales; Bifidobacteriaceae; Bifidobacterium; uncultured bacterium	614	44	61	40	66	40	47	49	357	8
Bacteria; Proteobacteria; Gammaproteobacteria; Enterobacterales; Enterobacteriaceae; Escherichia-Shigella; uncultured bacterium	566	0	82	0	272	32	75	0	288	0
Bacteria; Proteobacteria; Gammaproteobacteria; Enterobacterales; Enterobacteriaceae; Escherichia-Shigella; uncultured bacterium	532	0	67	12	222	43	58	0	367	0
Bacteria; Actinobacteriota; Actinobacteria; Bifidobacteriales; Bifidobacteriaceae; Bifidobacterium; uncultured bacterium	616	39	47	40	69	45	33	61	327	5
Bacteria; Proteobacteria; Gammaproteobacteria; Enterobacterales; Enterobacteriaceae; Escherichia-Shigella; uncultured bacterium	504	0	73	0	251	25	69	0	343	0
Bacteria; Proteobacteria; Gammaproteobacteria; Enterobacterales; Enterobacteriaceae; Escherichia-Shigella; uncultured bacterium	483	0	85	19	249	22	75	0	330	0
Bacteria; Actinobacteriota; Actinobacteria; Bifidobacteriales; Bifidobacteriaceae; Bifidobacterium; uncultured bacterium	587	31	49	31	83	36	46	39	324	35
Bacteria; Actinobacteriota; Actinobacteria; Bifidobacteriales; Bifidobacteriaceae; Bifidobacterium; uncultured bacterium	594	36	49	39	58	43	33	58	319	15
Bacteria; Proteobacteria; Gammaproteobacteria; Enterobacterales; Enterobacteriaceae; Escherichia-Shigella; uncultured bacterium	520	0	86	18	221	25	57	0	307	0
Bacteria; Proteobacteria; Gammaproteobacteria; Enterobacterales; Enterobacteriaceae; Escherichia-Shigella; uncultured bacterium	507	0	87	13	231	23	65	0	300	0
Bacteria; Proteobacteria; Gammaproteobacteria; Enterobacterales; Enterobacteriaceae; Escherichia-Shigella; uncultured bacterium	502	0	78	10	224	22	72	0	315	0
Bacteria; Verrucomicrobiota; Verrucomicrobiae; Verrucomicrobiales; Akkermansiaceae; Akkermansia; uncultured bacterium	0	0	276	27	215	71	378	0	252	0
Bacteria; Actinobacteriota; Actinobacteria; Bifidobacteriales; Bifidobacteriaceae; Bifidobacterium; uncultured bacterium	585	44	52	43	62	35	30	55	298	13
Bacteria; Proteobacteria; Gammaproteobacteria; Enterobacterales; Enterobacteriaceae; Escherichia-Shigella; uncultured bacterium	480	0	79	11	252	32	55	0	287	0
Bacteria; Actinobacteriota; Actinobacteria; Bifidobacteriales; Bifidobacteriaceae; Bifidobacterium; uncultured bacterium	543	41	61	30	60	54	38	56	304	7
Bacteria; Proteobacteria; Gammaproteobacteria; Enterobacterales; Enterobacteriaceae; Escherichia-Shigella; uncultured bacterium	516	0	61	0	228	21	75	0	288	0
Bacteria; Proteobacteria; Gammaproteobacteria; Enterobacterales; Enterobacteriaceae; Escherichia-Shigella; uncultured bacterium	473	0	64	12	219	28	70	0	321	0
Bacteria; Proteobacteria; Gammaproteobacteria; Enterobacterales; Enterobacteriaceae; Escherichia-Shigella; uncultured bacterium	476	0	59	16	205	17	67	0	343	0
Bacteria; Proteobacteria; Gammaproteobacteria; Enterobacterales; Enterobacteriaceae; Escherichia-Shigella; uncultured bacterium	516	0	73	13	196	17	46	0	321	0
Bacteria; Actinobacteriota; Actinobacteria; Bifidobacteriales; Bifidobacteriaceae; Bifidobacterium; uncultured bacterium	579	23	48	39	79	36	30	46	297	0
Bacteria; Actinobacteriota; Actinobacteria; Bifidobacteriales; Bifidobacteriaceae; Bifidobacterium; uncultured bacterium	539	37	50	32	64	34	31	51	300	16
Bacteria; Actinobacteriota; Actinobacteria; Bifidobacteriales; Bifidobacteriaceae; Bifidobacterium; uncultured bacterium	526	30	48	42	72	32	30	55	307	12
Bacteria; Proteobacteria; Gammaproteobacteria; Enterobacterales; Enterobacteriaceae; Escherichia-Shigella; uncultured bacterium	467	0	69	0	246	26	83	0	248	0
Bacteria; Proteobacteria; Gammaproteobacteria; Enterobacterales; Enterobacteriaceae; Escherichia-Shigella; uncultured bacterium	450	0	87	17	198	23	66	0	297	0
Bacteria; Proteobacteria; Gammaproteobacteria; Enterobacterales; Enterobacteriaceae; Escherichia-Shigella; uncultured bacterium	471	0	59	0	212	22	57	0	306	0
Bacteria; Proteobacteria; Gammaproteobacteria; Enterobacterales; Enterobacteriaceae; Escherichia-Shigella; uncultured bacterium	463	0	67	0	218	43	52	0	280	0
Bacteria; Proteobacteria; Gammaproteobacteria; Enterobacterales; Enterobacteriaceae; Escherichia-Shigella; uncultured bacterium	456	0	60	0	224	26	64	0	289	0
Bacteria; Proteobacteria; Gammaproteobacteria; Enterobacterales; Enterobacteriaceae; Escherichia-Shigella; uncultured bacterium	433	0	76	8	221	25	58	0	296	0
Bacteria; Actinobacteriota; Actinobacteria; Bifidobacteriales; Bifidobacteriaceae; Bifidobacterium; uncultured bacterium	494	25	55	34	72	46	42	39	290	0
Bacteria; Firmicutes; Clostridia; Oscillospirales; Ruminococcaceae; Faecalibacterium; uncultured bacterium	0	0	177	168	102	188	0	123	187	150
Bacteria; Actinobacteriota; Actinobacteria; Bifidobacteriales; Bifidobacteriaceae; Bifidobacterium; uncultured bacterium	491	20	38	31	68	27	39	67	306	0
Bacteria; Actinobacteriota; Actinobacteria; Bifidobacteriales; Bifidobacteriaceae; Bifidobacterium; uncultured bacterium	510	37	33	40	50	33	22	65	291	0
Bacteria; Actinobacteriota; Actinobacteria; Bifidobacteriales; Bifidobacteriaceae; Bifidobacterium; uncultured bacterium	538	36	44	42	72	33	21	50	233	9
Bacteria; Verrucomicrobiota; Verrucomicrobiae; Verrucomicrobiales; Akkermansiaceae; Akkermansia; uncultured bacterium	0	0	258	32	206	0	361	0	220	0
Bacteria; Verrucomicrobiota; Verrucomicrobiae; Verrucomicrobiales; Akkermansiaceae; Akkermansia; uncultured bacterium	0	0	256	21	210	19	332	0	239	0
Bacteria; Actinobacteriota; Actinobacteria; Bifidobacteriales; Bifidobacteriaceae; Bifidobacterium; uncultured bacterium	498	34	51	51	55	31	28	41	286	0
Bacteria; Actinobacteriota; Actinobacteria; Bifidobacteriales; Bifidobacteriaceae; Bifidobacterium; uncultured bacterium	473	37	41	32	61	27	30	60	290	11
Bacteria; Actinobacteriota; Actinobacteria; Bifidobacteriales; Bifidobacteriaceae; Bifidobacterium; uncultured bacterium	481	34	37	30	45	38	38	51	296	0
Bacteria; Proteobacteria; Gammaproteobacteria; Enterobacterales; Enterobacteriaceae; Escherichia-Shigella; uncultured bacterium	388	0	72	21	198	27	64	0	278	0
Bacteria; Bacteroidota; Bacteroidia; Bacteroidales; Bacteroidaceae; Bacteroides; uncultured bacterium	271	0	105	61	145	58	165	37	205	0
Bacteria; Proteobacteria; Gammaproteobacteria; Enterobacterales; Enterobacteriaceae; Escherichia-Shigella; uncultured bacterium	458	0	61	8	181	20	73	0	245	0
Bacteria; Actinobacteriota; Actinobacteria; Bifidobacteriales; Bifidobacteriaceae; Bifidobacterium; uncultured bacterium	475	30	55	47	62	34	35	43	263	0
Bacteria; Proteobacteria; Gammaproteobacteria; Enterobacterales; Enterobacteriaceae; Escherichia-Shigella; uncultured bacterium	411	0	54	18	190	26	53	0	285	0
Bacteria; Proteobacteria; Gammaproteobacteria; Enterobacterales; Enterobacteriaceae; Escherichia-Shigella; uncultured bacterium	416	0	47	8	217	22	58	0	264	0
Bacteria; Proteobacteria; Gammaproteobacteria; Enterobacterales; Enterobacteriaceae; Escherichia-Shigella; uncultured bacterium	414	0	75	2	179	27	62	0	262	0
Bacteria; Proteobacteria; Gammaproteobacteria; Enterobacterales; Enterobacteriaceae; Escherichia-Shigella; uncultured bacterium	401	0	56	4	202	23	46	0	285	0
Bacteria; Proteobacteria; Gammaproteobacteria; Enterobacterales; Enterobacteriaceae; Escherichia-Shigella; uncultured bacterium	430	0	56	8	154	20	48	0	297	0
Bacteria; Verrucomicrobiota; Verrucomicrobiae; Verrucomicrobiales; Akkermansiaceae; Akkermansia; uncultured bacterium	0	0	258	0	189	35	299	0	225	0
Bacteria; Actinobacteriota; Actinobacteria; Bifidobacteriales; Bifidobacteriaceae; Bifidobacterium; uncultured bacterium	436	33	54	28	55	50	34	54	254	6
Bacteria; Actinobacteriota; Actinobacteria; Bifidobacteriales; Bifidobacteriaceae; Bifidobacterium; uncultured bacterium	484	29	42	26	63	25	25	44	247	15
Bacteria; Verrucomicrobiota; Verrucomicrobiae; Verrucomicrobiales; Akkermansiaceae; Akkermansia; uncultured bacterium	0	0	218	22	161	83	311	0	193	0
Bacteria; Firmicutes; Clostridia; Oscillospirales; Ruminococcaceae; Faecalibacterium; uncultured bacterium	0	0	165	131	77	147	0	139	168	161
Bacteria; Actinobacteriota; Actinobacteria; Bifidobacteriales; Bifidobacteriaceae; Bifidobacterium; uncultured bacterium	450	33	33	36	50	28	25	54	259	19
Bacteria; Actinobacteriota; Actinobacteria; Bifidobacteriales; Bifidobacteriaceae; Bifidobacterium; uncultured bacterium	466	28	37	37	53	21	22	32	271	0
Bacteria; Actinobacteriota; Actinobacteria; Bifidobacteriales; Bifidobacteriaceae; Bifidobacterium; uncultured bacterium	457	20	40	32	64	22	34	38	257	0
Bacteria; Actinobacteriota; Actinobacteria; Bifidobacteriales; Bifidobacteriaceae; Bifidobacterium; uncultured bacterium	431	29	30	33	62	33	31	49	258	4
Bacteria; Proteobacteria; Gammaproteobacteria; Enterobacterales; Enterobacteriaceae; Escherichia-Shigella; uncultured bacterium	375	0	67	4	198	20	54	0	241	0
Bacteria; Actinobacteriota; Actinobacteria; Bifidobacteriales; Bifidobacteriaceae; Bifidobacterium; uncultured bacterium	482	29	32	46	53	27	24	37	228	0
Bacteria; Bacteroidota; Bacteroidia; Bacteroidales; Bacteroidaceae; Bacteroides; uncultured bacterium	258	0	79	51	115	56	157	33	176	26
Bacteria; Proteobacteria; Gammaproteobacteria; Enterobacterales; Enterobacteriaceae; Escherichia-Shigella; uncultured bacterium	404	0	53	0	168	22	42	0	249	0
Bacteria; Proteobacteria; Gammaproteobacteria; Enterobacterales; Enterobacteriaceae; Escherichia-Shigella; uncultured bacterium	372	0	50	0	187	25	45	0	223	36
Bacteria; Proteobacteria; Gammaproteobacteria; Enterobacterales; Enterobacteriaceae; Escherichia-Shigella; uncultured bacterium	381	0	56	0	182	13	54	0	249	0
Bacteria; Verrucomicrobiota; Verrucomicrobiae; Verrucomicrobiales; Akkermansiaceae; Akkermansia; uncultured bacterium	0	0	222	28	158	0	313	0	201	0
Bacteria; Bacteroidota; Bacteroidia; Bacteroidales; Bacteroidaceae; Bacteroides; uncultured bacterium	232	0	98	52	104	52	163	38	181	0
Bacteria; Actinobacteriota; Actinobacteria; Bifidobacteriales; Bifidobacteriaceae; Bifidobacterium; uncultured bacterium	429	20	30	34	58	25	20	31	270	0
Bacteria; Firmicutes; Clostridia; Oscillospirales; Ruminococcaceae; Faecalibacterium; uncultured bacterium	0	0	75	79	197	80	0	64	322	91
Bacteria; Bacteroidota; Bacteroidia; Bacteroidales; Bacteroidaceae; Bacteroides; uncultured bacterium	218	0	104	54	122	50	154	32	173	0
Bacteria; Actinobacteriota; Actinobacteria; Bifidobacteriales; Bifidobacteriaceae; Bifidobacterium; uncultured bacterium	449	21	33	38	56	32	25	27	225	0
Bacteria; Firmicutes; Clostridia; Oscillospirales; Ruminococcaceae; Faecalibacterium; uncultured bacterium	0	0	119	131	93	169	0	127	132	130
Bacteria; Actinobacteriota; Actinobacteria; Bifidobacteriales; Bifidobacteriaceae; Bifidobacterium; uncultured bacterium	406	27	41	29	37	31	32	47	236	14
Bacteria; Verrucomicrobiota; Verrucomicrobiae; Verrucomicrobiales; Akkermansiaceae; Akkermansia; uncultured bacterium	0	0	241	0	158	0	283	0	216	0
Bacteria; Verrucomicrobiota; Verrucomicrobiae; Verrucomicrobiales; Akkermansiaceae; Akkermansia; uncultured bacterium	0	0	195	52	175	0	255	0	201	0
Bacteria; Actinobacteriota; Actinobacteria; Bifidobacteriales; Bifidobacteriaceae; Bifidobacterium; uncultured bacterium	419	25	32	38	46	24	21	32	223	11
Bacteria; Verrucomicrobiota; Verrucomicrobiae; Verrucomicrobiales; Akkermansiaceae; Akkermansia; uncultured bacterium	0	0	198	13	151	0	298	0	205	0
Bacteria; Actinobacteriota; Actinobacteria; Bifidobacteriales; Bifidobacteriaceae; Bifidobacterium; uncultured bacterium	416	21	43	35	42	33	28	37	208	0
Bacteria; Firmicutes; Clostridia; Oscillospirales; Ruminococcaceae; Faecalibacterium; uncultured bacterium	0	0	126	125	83	141	0	117	147	116
Bacteria; Bacteroidota; Bacteroidia; Bacteroidales; Bacteroidaceae; Bacteroides; uncultured bacterium	212	0	83	40	102	47	128	33	145	63
Bacteria; Firmicutes; Clostridia; Oscillospirales; Ruminococcaceae; Faecalibacterium; uncultured bacterium	0	0	76	79	178	78	0	86	262	92
Bacteria; Actinobacteriota; Actinobacteria; Bifidobacteriales; Bifidobacteriaceae; Bifidobacterium; uncultured bacterium	384	23	31	33	41	18	34	45	241	0
Bacteria; Verrucomicrobiota; Verrucomicrobiae; Verrucomicrobiales; Akkermansiaceae; Akkermansia; uncultured bacterium	0	0	214	11	179	0	259	0	182	0
Bacteria; Verrucomicrobiota; Verrucomicrobiae; Verrucomicrobiales; Akkermansiaceae; Akkermansia; uncultured bacterium	0	0	195	14	153	24	259	0	197	0
Bacteria; Actinobacteriota; Actinobacteria; Bifidobacteriales; Bifidobacteriaceae; Bifidobacterium; animalis	361	17	42	34	43	22	28	44	235	9
Bacteria; Firmicutes; Clostridia; Lachnospirales; Lachnospiraceae; Blautia; uncultured bacterium	0	80	178	9	0	38	406	44	70	0
Bacteria; Firmicutes; Clostridia; Oscillospirales; Ruminococcaceae; Faecalibacterium; uncultured bacterium	0	0	124	120	70	151	0	107	129	123
Bacteria; Firmicutes; Clostridia; Lachnospirales; Lachnospiraceae; Blautia; uncultured bacterium	0	201	20	135	0	207	16	187	27	30
Bacteria; Bacteroidota; Bacteroidia; Bacteroidales; Bacteroidaceae; Bacteroides; uncultured bacterium	220	0	63	47	98	42	143	36	141	20
Bacteria; Verrucomicrobiota; Verrucomicrobiae; Verrucomicrobiales; Akkermansiaceae; Akkermansia; uncultured bacterium	0	0	209	0	148	11	249	0	192	0
Bacteria; Bacteroidota; Bacteroidia; Bacteroidales; Bacteroidaceae; Bacteroides; uncultured bacterium	200	0	85	39	113	42	121	27	156	16
Bacteria; Bacteroidota; Bacteroidia; Bacteroidales; Bacteroidaceae; Bacteroides; uncultured bacterium	183	0	86	45	125	39	119	34	161	0
Bacteria; Bacteroidota; Bacteroidia; Bacteroidales; Bacteroidaceae; Bacteroides; uncultured bacterium	209	0	81	38	105	42	153	28	105	10
Bacteria; Bacteroidota; Bacteroidia; Bacteroidales; Bacteroidaceae; Bacteroides; uncultured bacterium	198	0	91	45	100	42	119	30	146	0
Bacteria; Firmicutes; Clostridia; Lachnospirales; Lachnospiraceae; Blautia; uncultured bacterium	0	197	14	136	0	187	6	180	15	36
Bacteria; Bacteroidota; Bacteroidia; Bacteroidales; Bacteroidaceae; Bacteroides; uncultured bacterium	177	0	63	21	78	101	96	85	136	13
Bacteria; Firmicutes; Clostridia; Lachnospirales; Lachnospiraceae; Blautia; uncultured bacterium	0	184	15	127	14	192	18	171	13	32
Bacteria; Firmicutes; Clostridia; Oscillospirales; Ruminococcaceae; Faecalibacterium; uncultured bacterium	0	0	137	122	73	149	0	114	144	25
Bacteria; Bacteroidota; Bacteroidia; Bacteroidales; Bacteroidaceae; Bacteroides; uncultured bacterium	188	0	84	38	113	45	119	32	141	0
Bacteria; Verrucomicrobiota; Verrucomicrobiae; Verrucomicrobiales; Akkermansiaceae; Akkermansia; uncultured bacterium	0	0	189	17	142	0	229	0	182	0
Bacteria; Firmicutes; Clostridia; Oscillospirales; Ruminococcaceae; Faecalibacterium; uncultured bacterium	0	0	123	91	65	141	0	97	136	105
Bacteria; Firmicutes; Clostridia; Lachnospirales; Lachnospiraceae; Blautia; uncultured bacterium	0	71	178	11	0	34	333	76	54	0
Bacteria; Verrucomicrobiota; Verrucomicrobiae; Verrucomicrobiales; Akkermansiaceae; Akkermansia; uncultured bacterium	0	0	167	12	115	29	265	0	169	0
Bacteria; Bacteroidota; Bacteroidia; Bacteroidales; Bacteroidaceae; Bacteroides; uncultured bacterium	180	0	95	48	103	48	120	24	123	14
Bacteria; Verrucomicrobiota; Verrucomicrobiae; Verrucomicrobiales; Akkermansiaceae; Akkermansia; uncultured bacterium	0	0	187	46	148	0	232	0	140	0
Bacteria; Firmicutes; Clostridia; Lachnospirales; Lachnospiraceae; Blautia; uncultured bacterium	0	147	16	117	14	180	25	205	17	24
Bacteria; Firmicutes; Clostridia; Oscillospirales; Ruminococcaceae; Faecalibacterium; uncultured bacterium	0	0	117	114	71	109	0	97	126	111
Bacteria; Bacteroidota; Bacteroidia; Bacteroidales; Bacteroidaceae; Bacteroides; uncultured bacterium	177	0	73	46	109	51	121	28	139	0
Bacteria; Firmicutes; Clostridia; Oscillospirales; Ruminococcaceae; Faecalibacterium; uncultured bacterium	0	0	107	110	65	130	0	100	135	89
Bacteria; Verrucomicrobiota; Verrucomicrobiae; Verrucomicrobiales; Akkermansiaceae; Akkermansia; uncultured bacterium	0	0	187	15	133	56	191	0	152	0
Bacteria; Bacteroidota; Bacteroidia; Bacteroidales; Bacteroidaceae; Bacteroides; uncultured bacterium	167	0	83	29	111	30	118	82	113	0
Bacteria; Firmicutes; Clostridia; Lachnospirales; Lachnospiraceae; Blautia; uncultured bacterium	0	59	177	8	113	24	311	39	0	0
Bacteria; Bacteroidota; Bacteroidia; Bacteroidales; Bacteroidaceae; Bacteroides; uncultured bacterium	170	0	63	52	92	32	100	25	148	47
Bacteria; Verrucomicrobiota; Verrucomicrobiae; Verrucomicrobiales; Akkermansiaceae; Akkermansia; uncultured bacterium	0	0	186	0	128	0	236	0	177	0
Bacteria; Bacteroidota; Bacteroidia; Bacteroidales; Bacteroidaceae; Bacteroides; uncultured bacterium	194	0	71	26	88	44	126	28	148	0
Bacteria; Bacteroidota; Bacteroidia; Bacteroidales; Bacteroidaceae; Bacteroides; uncultured bacterium	184	0	72	40	99	31	106	39	151	0
Bacteria; Firmicutes; Clostridia; Oscillospirales; Ruminococcaceae; Faecalibacterium; uncultured bacterium	0	0	54	71	161	72	0	69	221	71
Bacteria; Firmicutes; Clostridia; Lachnospirales; Lachnospiraceae; Blautia; uncultured bacterium	0	72	167	4	25	24	299	73	35	0
Bacteria; Bacteroidota; Bacteroidia; Bacteroidales; Bacteroidaceae; Bacteroides; uncultured bacterium	125	0	50	135	53	82	89	69	92	0
Bacteria; Bacteroidota; Bacteroidia; Bacteroidales; Bacteroidaceae; Bacteroides; uncultured bacterium	159	0	60	29	114	32	102	21	122	53
Bacteria; Bacteroidota; Bacteroidia; Bacteroidales; Bacteroidaceae; Bacteroides; uncultured bacterium	162	0	76	34	111	47	93	19	130	18
Bacteria; Bacteroidota; Bacteroidia; Bacteroidales; Bacteroidaceae; Bacteroides; uncultured bacterium	113	0	46	110	69	114	89	69	80	0
Bacteria; Firmicutes; Clostridia; Lachnospirales; Lachnospiraceae; Blautia; uncultured bacterium	0	43	158	14	39	28	308	61	39	0
Bacteria; Bacteroidota; Bacteroidia; Bacteroidales; Bacteroidaceae; Bacteroides; uncultured bacterium	183	0	64	36	85	38	110	28	117	25
Bacteria; Firmicutes; Negativicutes; Veillonellales-Selenomonadales; Veillonellaceae; Megasphaera; uncultured bacterium	0	236	0	0	0	295	0	0	0	155
Bacteria; Verrucomicrobiota; Verrucomicrobiae; Verrucomicrobiales; Akkermansiaceae; Akkermansia; uncultured bacterium	0	0	167	0	121	0	207	0	189	0
Bacteria; Firmicutes; Clostridia; Oscillospirales; Ruminococcaceae; Faecalibacterium; uncultured bacterium	0	0	116	99	46	116	0	119	101	85
Bacteria; Firmicutes; Clostridia; Oscillospirales; Ruminococcaceae; Faecalibacterium; uncultured bacterium	0	0	41	67	133	74	0	59	251	54
Bacteria; Firmicutes; Clostridia; Lachnospirales; Lachnospiraceae; Blautia; uncultured bacterium	0	156	10	146	0	169	13	145	16	20
Bacteria; Bacteroidota; Bacteroidia; Bacteroidales; Bacteroidaceae; Bacteroides; uncultured bacterium	153	0	76	28	127	49	90	24	105	21
Bacteria; Firmicutes; Clostridia; Oscillospirales; Ruminococcaceae; Faecalibacterium; uncultured bacterium	0	0	127	108	66	152	0	76	125	16
Bacteria; Bacteroidota; Bacteroidia; Bacteroidales; Bacteroidaceae; Bacteroides; uncultured bacterium	148	0	60	41	80	25	97	78	134	0
Bacteria; Bacteroidota; Bacteroidia; Bacteroidales; Bacteroidaceae; Bacteroides; uncultured bacterium	182	0	69	31	86	42	115	22	97	18
Bacteria; Bacteroidota; Bacteroidia; Bacteroidales; Bacteroidaceae; Bacteroides; uncultured bacterium	164	0	80	22	86	36	113	19	122	20
Bacteria; Firmicutes; Clostridia; Lachnospirales; Lachnospiraceae; Blautia; uncultured bacterium	0	160	0	129	0	163	19	138	26	27
Bacteria; Verrucomicrobiota; Verrucomicrobiae; Verrucomicrobiales; Akkermansiaceae; Akkermansia; uncultured bacterium	0	0	164	14	117	0	232	0	132	0
Bacteria; Firmicutes; Clostridia; Lachnospirales; Lachnospiraceae; Blautia; uncultured bacterium	0	153	10	125	0	169	9	156	19	17
Bacteria; Firmicutes; Clostridia; Oscillospirales; Ruminococcaceae; Faecalibacterium; uncultured bacterium	0	0	104	104	44	115	0	101	104	83
Bacteria; Firmicutes; Negativicutes; Veillonellales-Selenomonadales; Veillonellaceae; Megasphaera; uncultured bacterium	0	263	0	0	0	261	0	0	0	130
Bacteria; Firmicutes; Clostridia; Lachnospirales; Lachnospiraceae; Blautia; uncultured bacterium	0	142	8	112	15	179	10	146	11	30
Bacteria; Verrucomicrobiota; Verrucomicrobiae; Verrucomicrobiales; Akkermansiaceae; Akkermansia; uncultured bacterium	0	0	151	0	120	7	223	0	152	0
Bacteria; Bacteroidota; Bacteroidia; Bacteroidales; Bacteroidaceae; Bacteroides; uncultured bacterium	146	0	70	39	85	35	112	30	101	34
Bacteria; Firmicutes; Clostridia; Lachnospirales; Lachnospiraceae; Blautia; uncultured bacterium	0	142	12	120	0	159	12	162	20	23
Bacteria; Bacteroidota; Bacteroidia; Bacteroidales; Bacteroidaceae; Bacteroides; uncultured bacterium	162	0	67	29	89	31	102	64	102	0
Bacteria; Firmicutes; Clostridia; Oscillospirales; Ruminococcaceae; Faecalibacterium; uncultured bacterium	0	0	104	106	69	121	0	121	104	21
Bacteria; Verrucomicrobiota; Verrucomicrobiae; Verrucomicrobiales; Akkermansiaceae; Akkermansia; uncultured bacterium	0	0	159	12	91	25	219	0	137	0
Bacteria; Bacteroidota; Bacteroidia; Bacteroidales; Bacteroidaceae; Bacteroides; uncultured bacterium	154	0	80	23	92	29	87	39	118	19
Bacteria; Bacteroidota; Bacteroidia; Bacteroidales; Bacteroidaceae; Bacteroides; uncultured bacterium	135	0	65	33	86	34	113	24	139	12
Bacteria; Bacteroidota; Bacteroidia; Bacteroidales; Bacteroidaceae; Bacteroides; uncultured bacterium	128	0	43	24	60	103	96	70	99	18
Bacteria; Firmicutes; Clostridia; Oscillospirales; Ruminococcaceae; Faecalibacterium; uncultured bacterium	0	0	94	116	63	123	0	102	119	20
Bacteria; Bacteroidota; Bacteroidia; Bacteroidales; Bacteroidaceae; Bacteroides; uncultured bacterium	6	24	132	130	25	177	25	68	20	14
Bacteria; Firmicutes; Clostridia; Peptostreptococcales-Tissierellales; Peptostreptococcaceae; Terrisporobacter; uncultured bacterium	134	0	53	129	66	13	36	20	168	0
Bacteria; Firmicutes; Clostridia; Oscillospirales; Ruminococcaceae; Faecalibacterium; uncultured bacterium	0	0	51	62	135	54	0	47	216	52
Bacteria; Bacteroidota; Bacteroidia; Bacteroidales; Bacteroidaceae; Bacteroides; uncultured bacterium	110	0	55	90	57	97	73	40	94	0
Bacteria; Firmicutes; Clostridia; Oscillospirales; Ruminococcaceae; Faecalibacterium; uncultured bacterium	0	0	93	83	74	101	0	112	124	29
Bacteria; Firmicutes; Clostridia; Lachnospirales; Lachnospiraceae; Blautia; uncultured bacterium	0	131	14	113	0	144	13	150	21	28
Bacteria; Firmicutes; Clostridia; Lachnospirales; Lachnospiraceae; Blautia; uncultured bacterium	0	128	15	112	12	159	14	138	15	18
Bacteria; Bacteroidota; Bacteroidia; Bacteroidales; Bacteroidaceae; Bacteroides; uncultured bacterium	137	0	45	35	72	81	74	65	90	11
Bacteria; Bacteroidota; Bacteroidia; Bacteroidales; Bacteroidaceae; Bacteroides; uncultured bacterium	131	0	57	31	82	35	97	17	119	40
Bacteria; Firmicutes; Clostridia; Oscillospirales; Ruminococcaceae; Faecalibacterium; uncultured bacterium	0	0	113	106	57	124	0	88	104	15
Bacteria; Verrucomicrobiota; Verrucomicrobiae; Verrucomicrobiales; Akkermansiaceae; Akkermansia; uncultured bacterium	0	0	134	44	121	0	191	0	116	0
Bacteria; Bacteroidota; Bacteroidia; Bacteroidales; Bacteroidaceae; Bacteroides; uncultured bacterium	132	0	60	36	60	34	87	86	108	0
Bacteria; Firmicutes; Clostridia; Lachnospirales; Lachnospiraceae; Blautia; uncultured bacterium	0	167	17	107	0	150	0	121	20	21
Bacteria; Bacteroidota; Bacteroidia; Bacteroidales; Bacteroidaceae; Bacteroides; uncultured bacterium	131	0	42	37	84	37	81	87	103	0
Bacteria; Bacteroidota; Bacteroidia; Bacteroidales; Bacteroidaceae; Bacteroides; uncultured bacterium	114	0	57	24	53	92	96	69	87	9
Bacteria; Firmicutes; Clostridia; Peptostreptococcales-Tissierellales; Peptostreptococcaceae; Terrisporobacter; uncultured bacterium	126	0	51	98	75	29	26	18	177	0
Bacteria; Verrucomicrobiota; Verrucomicrobiae; Verrucomicrobiales; Akkermansiaceae; Akkermansia; uncultured bacterium	0	0	147	45	108	0	182	0	117	0
Bacteria; Verrucomicrobiota; Verrucomicrobiae; Verrucomicrobiales; Akkermansiaceae; Akkermansia; uncultured bacterium	0	0	131	9	101	0	212	0	145	0
Bacteria; Bacteroidota; Bacteroidia; Bacteroidales; Bacteroidaceae; Bacteroides; uncultured bacterium	100	0	53	109	37	104	70	56	66	0
Bacteria; Firmicutes; Clostridia; Lachnospirales; Lachnospiraceae; Blautia; uncultured bacterium	0	57	140	6	0	44	265	50	32	0
Bacteria; Bacteroidota; Bacteroidia; Bacteroidales; Bacteroidaceae; Bacteroides; uncultured bacterium	149	0	61	31	80	31	97	23	121	0
Bacteria; Firmicutes; Clostridia; Oscillospirales; Ruminococcaceae; Faecalibacterium; uncultured bacterium	0	0	95	83	59	110	0	93	84	64
Bacteria; Bacteroidota; Bacteroidia; Bacteroidales; Bacteroidaceae; Bacteroides; uncultured bacterium	2	34	137	126	18	161	24	46	28	10
Bacteria; Bacteroidota; Bacteroidia; Bacteroidales; Bacteroidaceae; Bacteroides; uncultured bacterium	0	0	59	71	39	111	30	27	65	184
Bacteria; Firmicutes; Clostridia; Lachnospirales; Lachnospiraceae; Blautia; uncultured bacterium	0	145	4	102	0	158	8	125	21	21
Bacteria; Firmicutes; Clostridia; Peptostreptococcales-Tissierellales; Peptostreptococcaceae; Terrisporobacter; uncultured bacterium	83	0	47	107	9	26	137	28	146	0
Bacteria; Firmicutes; Negativicutes; Veillonellales-Selenomonadales; Veillonellaceae; Megasphaera; uncultured bacterium	0	246	0	0	0	239	0	0	0	98
Bacteria; Firmicutes; Clostridia; Lachnospirales; Lachnospiraceae; Blautia; uncultured bacterium	0	0	31	49	87	60	0	62	151	143
Bacteria; Firmicutes; Clostridia; Lachnospirales; Lachnospiraceae; Blautia; uncultured bacterium	0	140	9	110	0	165	0	127	10	20
Bacteria; Firmicutes; Clostridia; Oscillospirales; Ruminococcaceae; Faecalibacterium; uncultured bacterium	0	0	76	91	53	86	0	99	102	72
Bacteria; Actinobacteriota; Actinobacteria; Bifidobacteriales; Bifidobacteriaceae; Bifidobacterium; uncultured bacterium	262	14	30	30	19	23	14	32	154	0
Bacteria; Bacteroidota; Bacteroidia; Bacteroidales; Bacteroidaceae; Bacteroides; uncultured bacterium	129	0	53	24	79	27	79	67	109	10
Bacteria; Firmicutes; Clostridia; Peptostreptococcales-Tissierellales; Peptostreptococcaceae; Terrisporobacter; uncultured bacterium	107	0	24	81	16	24	122	29	112	61
Bacteria; Firmicutes; Clostridia; Oscillospirales; Ruminococcaceae; Faecalibacterium; uncultured bacterium	0	0	95	98	49	106	0	102	110	14
Bacteria; Firmicutes; Clostridia; Lachnospirales; Lachnospiraceae; Blautia; uncultured bacterium	0	134	13	95	0	121	12	158	16	24
Bacteria; Firmicutes; Clostridia; Lachnospirales; Lachnospiraceae; Blautia; uncultured bacterium	0	48	114	43	0	20	331	16	0	0
Bacteria; Bacteroidota; Bacteroidia; Bacteroidales; Bacteroidaceae; Bacteroides; uncultured bacterium	128	0	53	39	85	24	96	23	107	15
Bacteria; Firmicutes; Clostridia; Peptostreptococcales-Tissierellales; Peptostreptococcaceae; Terrisporobacter; uncultured bacterium	44	0	63	20	21	113	38	51	64	154
Bacteria; Firmicutes; Negativicutes; Veillonellales-Selenomonadales; Veillonellaceae; Megasphaera; uncultured bacterium	0	213	0	0	0	237	0	0	0	116
Bacteria; Bacteroidota; Bacteroidia; Bacteroidales; Bacteroidaceae; Bacteroides; uncultured bacterium	148	0	68	35	64	29	83	20	117	0
Bacteria; Bacteroidota; Bacteroidia; Bacteroidales; Bacteroidaceae; Bacteroides; uncultured bacterium	125	0	37	95	59	28	63	59	82	16
Bacteria; Firmicutes; Clostridia; Lachnospirales; Lachnospiraceae; Blautia; uncultured bacterium	0	137	9	96	10	137	11	127	14	23
Bacteria; Firmicutes; Clostridia; Peptostreptococcales-Tissierellales; Peptostreptococcaceae; Terrisporobacter; uncultured bacterium	34	0	75	35	26	144	42	19	45	142
Bacteria; Bacteroidota; Bacteroidia; Bacteroidales; Bacteroidaceae; Bacteroides; uncultured bacterium	139	0	44	34	73	37	92	27	114	0
Bacteria; Firmicutes; Clostridia; Lachnospirales; Lachnospiraceae; Blautia; uncultured bacterium	0	151	0	92	0	152	8	121	24	12
Bacteria; Bacteroidota; Bacteroidia; Bacteroidales; Bacteroidaceae; Bacteroides; uncultured bacterium	144	0	54	34	73	24	98	18	104	10
Bacteria; Bacteroidota; Bacteroidia; Bacteroidales; Bacteroidaceae; Bacteroides; uncultured bacterium	127	0	49	34	75	23	100	64	87	0
Bacteria; Bacteroidota; Bacteroidia; Bacteroidales; Bacteroidaceae; Bacteroides; uncultured bacterium	19	23	31	34	60	131	19	190	21	30
Bacteria; Firmicutes; Clostridia; Lachnospirales; Lachnospiraceae; Blautia; uncultured bacterium	0	128	7	90	9	150	17	129	6	22
Bacteria; Firmicutes; Clostridia; Oscillospirales; Ruminococcaceae; Faecalibacterium; uncultured bacterium	0	0	86	96	49	91	0	84	79	72
Bacteria; Firmicutes; Clostridia; Lachnospirales; Lachnospiraceae; Blautia; uncultured bacterium	0	119	7	97	9	152	16	115	11	30
Bacteria; Bacteroidota; Bacteroidia; Bacteroidales; Bacteroidaceae; Bacteroides; uncultured bacterium	98	0	51	25	73	42	93	75	98	0
Bacteria; Bacteroidota; Bacteroidia; Bacteroidales; Bacteroidaceae; Bacteroides; uncultured bacterium	113	0	58	22	82	28	97	71	83	0
Bacteria; Bacteroidota; Bacteroidia; Bacteroidales; Bacteroidaceae; Bacteroides; uncultured bacterium	134	0	53	40	76	30	100	23	94	0
Bacteria; Firmicutes; Clostridia; Lachnospirales; Lachnospiraceae; Blautia; uncultured bacterium	0	140	0	98	0	148	15	114	18	17
Bacteria; Firmicutes; Clostridia; Oscillospirales; Butyricicoccaceae; Butyricicoccus; uncultured bacterium	0	0	26	186	34	0	21	86	24	173
Bacteria; Firmicutes; Clostridia; Peptostreptococcales-Tissierellales; Peptostreptococcaceae; Terrisporobacter; uncultured bacterium	128	0	50	114	69	18	16	7	147	0
Bacteria; Firmicutes; Clostridia; Peptostreptococcales-Tissierellales; Peptostreptococcaceae; Terrisporobacter; uncultured bacterium	98	0	40	93	16	22	111	39	128	0
Bacteria; Firmicutes; Negativicutes; Veillonellales-Selenomonadales; Veillonellaceae; Megasphaera; uncultured bacterium	0	192	0	0	0	259	0	0	0	91
Bacteria; Firmicutes; Clostridia; Lachnospirales; Lachnospiraceae; Blautia; uncultured bacterium	0	120	10	93	0	134	15	127	22	19
Bacteria; Bacteroidota; Bacteroidia; Bacteroidales; Bacteroidaceae; Bacteroides; uncultured bacterium	128	0	55	31	67	20	93	16	107	22
Bacteria; Firmicutes; Clostridia; Oscillospirales; Ruminococcaceae; Faecalibacterium; uncultured bacterium	0	0	81	84	40	90	0	82	98	64
Bacteria; Firmicutes; Negativicutes; Veillonellales-Selenomonadales; Veillonellaceae; Megasphaera; uncultured bacterium	0	212	0	0	0	234	0	0	0	92
Bacteria; Firmicutes; Clostridia; Lachnospirales; Lachnospiraceae; Blautia; uncultured bacterium	0	135	12	94	0	156	0	117	10	11
Bacteria; Bacteroidota; Bacteroidia; Bacteroidales; Bacteroidaceae; Bacteroides; uncultured bacterium	87	0	32	97	49	79	64	57	69	0
Bacteria; Firmicutes; Clostridia; Lachnospirales; Lachnospiraceae; Blautia; uncultured bacterium	0	134	7	92	0	124	15	116	19	27
Bacteria; Bacteroidota; Bacteroidia; Bacteroidales; Bacteroidaceae; Bacteroides; uncultured bacterium	116	0	62	31	56	32	73	76	87	0
Bacteria; Firmicutes; Clostridia; Peptostreptococcales-Tissierellales; Peptostreptococcaceae; Terrisporobacter; uncultured bacterium	90	0	68	104	56	18	23	7	165	0
Bacteria; Firmicutes; Negativicutes; Veillonellales-Selenomonadales; Veillonellaceae; Megasphaera; uncultured bacterium	0	203	0	0	0	200	0	0	0	127
Bacteria; Firmicutes; Clostridia; Lachnospirales; Lachnospiraceae; Blautia; uncultured bacterium	0	127	9	101	0	130	0	136	17	9
Bacteria; Bacteroidota; Bacteroidia; Bacteroidales; Bacteroidaceae; Bacteroides; uncultured bacterium	146	0	61	37	69	32	79	15	89	0
Bacteria; Bacteroidota; Bacteroidia; Bacteroidales; Bacteroidaceae; Bacteroides; uncultured bacterium	124	0	45	18	52	71	73	47	85	11
Bacteria; Bacteroidota; Bacteroidia; Bacteroidales; Bacteroidaceae; Bacteroides; uncultured bacterium	138	0	52	35	65	25	103	19	88	0
Bacteria; Firmicutes; Clostridia; Peptostreptococcales-Tissierellales; Peptostreptococcaceae; Terrisporobacter; uncultured bacterium	46	0	102	43	22	133	50	66	62	0
Bacteria; Firmicutes; Clostridia; Oscillospirales; Ruminococcaceae; Faecalibacterium; uncultured bacterium	0	0	104	78	55	105	0	83	82	17
Bacteria; Bacteroidota; Bacteroidia; Bacteroidales; Bacteroidaceae; Bacteroides; uncultured bacterium	127	0	52	24	68	35	99	27	91	0
Bacteria; Firmicutes; Clostridia; Peptostreptococcales-Tissierellales; Peptostreptococcaceae; Terrisporobacter; uncultured bacterium	35	0	77	42	30	169	51	51	68	0
Bacteria; Firmicutes; Negativicutes; Veillonellales-Selenomonadales; Veillonellaceae; Megasphaera; uncultured bacterium	0	213	0	0	0	199	0	0	0	111
Bacteria; Bacteroidota; Bacteroidia; Bacteroidales; Bacteroidaceae; Bacteroides; uncultured bacterium	7	19	114	126	15	131	24	57	11	16
Bacteria; Firmicutes; Clostridia; Lachnospirales; Lachnospiraceae; Blautia; uncultured bacterium	0	128	0	91	0	128	11	135	10	14
Bacteria; Firmicutes; Clostridia; Lachnospirales; Lachnospiraceae; Blautia; uncultured bacterium	0	109	0	106	0	121	8	131	20	22
Bacteria; Firmicutes; Clostridia; Lachnospirales; Lachnospiraceae; Blautia; uncultured bacterium	0	122	0	105	0	127	13	115	14	20
Bacteria; Firmicutes; Clostridia; Oscillospirales; Ruminococcaceae; Faecalibacterium; uncultured bacterium	0	0	85	85	47	106	0	83	102	8
Bacteria; Firmicutes; Clostridia; Lachnospirales; Lachnospiraceae; Blautia; uncultured bacterium	0	124	10	105	0	141	12	96	14	13
Bacteria; Firmicutes; Clostridia; Lachnospirales; Lachnospiraceae; Blautia; uncultured bacterium	0	68	127	39	0	19	248	14	0	0
Bacteria; Firmicutes; Clostridia; Oscillospirales; Ruminococcaceae; Faecalibacterium; uncultured bacterium	0	0	95	83	50	95	0	80	93	16
Bacteria; Bacteroidota; Bacteroidia; Bacteroidales; Bacteroidaceae; Bacteroides; uncultured bacterium	91	0	59	63	34	92	44	40	48	40
Bacteria; Bacteroidota; Bacteroidia; Bacteroidales; Bacteroidaceae; Bacteroides; uncultured bacterium	83	0	41	88	59	86	55	39	58	0
Bacteria; Firmicutes; Clostridia; Lachnospirales; Lachnospiraceae; Blautia; uncultured bacterium	0	42	135	27	0	22	274	9	0	0
Bacteria; Firmicutes; Clostridia; Peptostreptococcales-Tissierellales; Peptostreptococcaceae; Terrisporobacter; uncultured bacterium	85	0	37	88	10	15	98	7	107	61
Bacteria; Bacteroidota; Bacteroidia; Bacteroidales; Bacteroidaceae; Bacteroides; uncultured bacterium	141	0	67	30	52	25	82	21	89	0
Bacteria; Bacteroidota; Bacteroidia; Bacteroidales; Bacteroidaceae; Bacteroides; uncultured bacterium	116	0	49	19	58	56	79	48	79	3
Bacteria; Bacteroidota; Bacteroidia; Bacteroidales; Bacteroidaceae; Bacteroides; uncultured bacterium	108	0	39	78	53	20	63	62	75	8
Bacteria; Bacteroidota; Bacteroidia; Bacteroidales; Bacteroidaceae; Bacteroides; uncultured bacterium	23	89	106	27	21	38	67	38	54	43
Bacteria; Firmicutes; Clostridia; Peptostreptococcales-Tissierellales; Peptostreptococcaceae; Terrisporobacter; uncultured bacterium	86	0	35	86	23	20	97	0	158	0
Bacteria; Firmicutes; Clostridia; Lachnospirales; Lachnospiraceae; Blautia; uncultured bacterium	0	114	14	94	0	118	0	130	9	26
Bacteria; Bacteroidota; Bacteroidia; Bacteroidales; Bacteroidaceae; Bacteroides; uncultured bacterium	124	0	46	18	56	54	69	48	75	8
Bacteria; Firmicutes; Clostridia; Peptostreptococcales-Tissierellales; Peptostreptococcaceae; Terrisporobacter; uncultured bacterium	86	0	49	89	63	27	24	3	154	0
Bacteria; Bacteroidota; Bacteroidia; Bacteroidales; Bacteroidaceae; Bacteroides; uncultured bacterium	19	22	36	31	39	112	14	158	20	44
Bacteria; Bacteroidota; Bacteroidia; Bacteroidales; Bacteroidaceae; Bacteroides; uncultured bacterium	6	24	109	140	16	123	21	38	8	9
Bacteria; Bacteroidota; Bacteroidia; Bacteroidales; Bacteroidaceae; Bacteroides; uncultured bacterium	105	0	45	12	59	29	79	70	94	0
Bacteria; Bacteroidota; Bacteroidia; Bacteroidales; Bacteroidaceae; Bacteroides; uncultured bacterium	72	0	76	58	25	81	42	54	39	46
Bacteria; Firmicutes; Clostridia; Oscillospirales; Ruminococcaceae; Faecalibacterium; uncultured bacterium	0	0	88	86	51	98	0	76	77	15
Bacteria; Bacteroidota; Bacteroidia; Bacteroidales; Bacteroidaceae; Bacteroides; uncultured bacterium	23	89	86	33	11	36	92	44	41	33
Bacteria; Bacteroidota; Bacteroidia; Bacteroidales; Bacteroidaceae; Bacteroides; uncultured bacterium	103	0	46	26	63	22	62	65	91	9
Bacteria; Bacteroidota; Bacteroidia; Bacteroidales; Bacteroidaceae; Bacteroides; uncultured bacterium	95	0	46	18	56	30	79	82	68	13
Bacteria; Bacteroidota; Bacteroidia; Bacteroidales; Bacteroidaceae; Bacteroides; uncultured bacterium	83	0	37	93	40	69	64	52	49	0
Bacteria; Firmicutes; Clostridia; Lachnospirales; Lachnospiraceae; Blautia; uncultured bacterium	0	114	11	93	0	115	14	114	12	13
Bacteria; Firmicutes; Clostridia; Lachnospirales; Lachnospiraceae; Blautia; uncultured bacterium	0	120	0	86	0	108	11	119	21	19
Bacteria; Firmicutes; Clostridia; Lachnospirales; Lachnospiraceae; Blautia; uncultured bacterium	0	113	0	89	0	129	0	117	13	22
Bacteria; Firmicutes; Clostridia; Oscillospirales; Ruminococcaceae; Faecalibacterium; uncultured bacterium	0	0	90	75	57	96	0	75	74	16
Bacteria; Bacteroidota; Bacteroidia; Bacteroidales; Bacteroidaceae; Bacteroides; uncultured bacterium	94	0	47	25	69	22	72	69	84	0
Bacteria; Bacteroidota; Bacteroidia; Bacteroidales; Bacteroidaceae; Bacteroides; uncultured bacterium	7	23	112	120	9	119	29	42	13	6
Bacteria; Firmicutes; Clostridia; Lachnospirales; Lachnospiraceae; Blautia; uncultured bacterium	0	42	119	36	0	20	254	8	0	0
Bacteria; Bacteroidota; Bacteroidia; Bacteroidales; Bacteroidaceae; Bacteroides; uncultured bacterium	67	0	70	55	32	68	50	61	34	41
Bacteria; Firmicutes; Negativicutes; Veillonellales-Selenomonadales; Veillonellaceae; Megasphaera; uncultured bacterium	0	207	0	0	0	174	0	0	0	96
Bacteria; Firmicutes; Negativicutes; Veillonellales-Selenomonadales; Veillonellaceae; Megasphaera; uncultured bacterium	0	186	0	0	0	208	0	0	0	81
Bacteria; Firmicutes; Clostridia; Peptostreptococcales-Tissierellales; Peptostreptococcaceae; Terrisporobacter; uncultured bacterium	35	0	60	98	12	33	136	53	46	0
Bacteria; Bacteroidota; Bacteroidia; Bacteroidales; Bacteroidaceae; Bacteroides; uncultured bacterium	60	40	44	41	69	35	30	36	117	0
Bacteria; Firmicutes; Clostridia; Peptostreptococcales-Tissierellales; Peptostreptococcaceae; Terrisporobacter; uncultured bacterium	98	0	46	101	62	11	26	3	123	0
Bacteria; Firmicutes; Clostridia; Peptostreptococcales-Tissierellales; Peptostreptococcaceae; Terrisporobacter; uncultured bacterium	84	0	47	95	63	24	27	12	118	0
Bacteria; Bacteroidota; Bacteroidia; Bacteroidales; Bacteroidaceae; Bacteroides; uncultured bacterium	82	0	28	82	52	24	56	55	70	17
Bacteria; Bacteroidota; Bacteroidia; Bacteroidales; Bacteroidaceae; Bacteroides; uncultured bacterium	9	23	106	106	15	116	16	44	19	12
Bacteria; Firmicutes; Clostridia; Lachnospirales; Lachnospiraceae; Blautia; uncultured bacterium	0	117	0	74	0	125	14	113	11	12
Bacteria; Firmicutes; Clostridia; Peptostreptococcales-Tissierellales; Family XI; Peptoniphilus; uncultured bacterium	0	0	36	199	0	136	0	91	0	0
Bacteria; Bacteroidota; Bacteroidia; Bacteroidales; Bacteroidaceae; Bacteroides; uncultured bacterium	95	0	34	77	49	15	61	44	68	16
Bacteria; Firmicutes; Clostridia; Peptostreptococcales-Tissierellales; Peptostreptococcaceae; Terrisporobacter; uncultured bacterium	84	0	46	74	9	19	85	23	119	0
Bacteria; Firmicutes; Clostridia; Lachnospirales; Lachnospiraceae; Blautia; uncultured bacterium	0	118	12	83	0	111	0	107	12	16
Bacteria; Firmicutes; Negativicutes; Veillonellales-Selenomonadales; Veillonellaceae; Megasphaera; uncultured bacterium	0	191	0	0	0	197	0	0	0	70
Bacteria; Firmicutes; Clostridia; Lachnospirales; Lachnospiraceae; Blautia; uncultured bacterium	0	48	115	32	0	13	236	14	0	0
Bacteria; Bacteroidota; Bacteroidia; Bacteroidales; Bacteroidaceae; Bacteroides; uncultured bacterium	121	0	51	29	50	24	88	13	80	0
Bacteria; Bacteroidota; Bacteroidia; Bacteroidales; Bacteroidaceae; Bacteroides; uncultured bacterium	61	42	40	44	78	43	29	34	85	0
Bacteria; Firmicutes; Clostridia; Lachnospirales; Lachnospiraceae; Blautia; uncultured bacterium	0	109	9	89	0	125	0	93	11	20
Bacteria; Firmicutes; Clostridia; Lachnospirales; Lachnospiraceae; Blautia; uncultured bacterium	0	126	10	82	0	103	7	98	16	13
Bacteria; Bacteroidota; Bacteroidia; Bacteroidales; Bacteroidaceae; Bacteroides; uncultured bacterium	12	33	24	29	34	110	21	136	13	42
Bacteria; Firmicutes; Clostridia; Lachnospirales; Lachnospiraceae; Blautia; uncultured bacterium	0	121	0	100	0	97	10	98	11	16
Bacteria; Firmicutes; Clostridia; Lachnospirales; Lachnospiraceae; Blautia; uncultured bacterium	0	103	6	92	0	91	11	115	14	21
Bacteria; Firmicutes; Clostridia; Lachnospirales; Lachnospiraceae; Blautia; uncultured bacterium	0	112	6	89	0	104	0	112	13	16
Bacteria; Bacteroidota; Bacteroidia; Bacteroidales; Bacteroidaceae; Bacteroides; uncultured bacterium	96	0	29	70	45	22	59	44	71	15
Bacteria; Firmicutes; Clostridia; Lachnospirales; Lachnospiraceae; Blautia; uncultured bacterium	0	120	12	92	0	109	0	100	8	10
Bacteria; Firmicutes; Clostridia; Peptostreptococcales-Tissierellales; Peptostreptococcaceae; Terrisporobacter; uncultured bacterium	33	0	78	32	16	122	41	63	65	0
Bacteria; Proteobacteria; Gammaproteobacteria; Enterobacterales; Enterobacteriaceae; Enterobacter; uncultured bacterium	140	120	25	38	29	21	25	19	31	0
Bacteria; Firmicutes; Clostridia; Peptostreptococcales-Tissierellales; Peptostreptococcaceae; Terrisporobacter; uncultured bacterium	75	0	38	66	29	22	91	0	127	0
Bacteria; Firmicutes; Clostridia; Peptostreptococcales-Tissierellales; Peptostreptococcaceae; Terrisporobacter; uncultured bacterium	84	0	43	62	8	15	90	24	102	18
Bacteria; Firmicutes; Negativicutes; Veillonellales-Selenomonadales; Veillonellaceae; Megasphaera; uncultured bacterium	0	168	0	0	0	191	0	0	0	87
Bacteria; Firmicutes; Clostridia; Lachnospirales; Lachnospiraceae; Blautia; uncultured bacterium	0	109	0	76	0	131	0	107	5	18
Bacteria; Firmicutes; Clostridia; Lachnospirales; Lachnospiraceae; Blautia; uncultured bacterium	0	99	13	89	0	99	0	106	21	18
Bacteria; Bacteroidota; Bacteroidia; Bacteroidales; Bacteroidaceae; Bacteroides; uncultured bacterium	102	0	36	30	78	17	75	18	85	0
Bacteria; Bacteroidota; Bacteroidia; Bacteroidales; Bacteroidaceae; Bacteroides; uncultured bacterium	0	0	63	72	43	120	48	24	71	0
Bacteria; Firmicutes; Clostridia; Lachnospirales; Lachnospiraceae; Blautia; uncultured bacterium	0	123	0	78	0	99	18	96	6	20
Bacteria; Firmicutes; Clostridia; Lachnospirales; Lachnospiraceae; Blautia; uncultured bacterium	0	109	0	92	0	121	0	97	0	21
Bacteria; Firmicutes; Clostridia; Lachnospirales; Lachnospiraceae; Blautia; uncultured bacterium	0	82	7	89	0	129	0	104	13	16
Bacteria; Bacteroidota; Bacteroidia; Bacteroidales; Bacteroidaceae; Bacteroides; uncultured bacterium	15	16	29	25	42	99	16	164	6	24
Bacteria; Bacteroidota; Bacteroidia; Bacteroidales; Bacteroidaceae; Bacteroides; uncultured bacterium	54	30	48	52	69	48	15	39	78	0
Bacteria; Firmicutes; Negativicutes; Veillonellales-Selenomonadales; Veillonellaceae; Megasphaera; uncultured bacterium	0	188	0	0	0	170	0	0	0	75
Bacteria; Bacteroidota; Bacteroidia; Bacteroidales; Bacteroidaceae; Bacteroides; uncultured bacterium	100	0	41	30	60	35	71	16	79	0
Bacteria; Firmicutes; Clostridia; Peptostreptococcales-Tissierellales; Peptostreptococcaceae; Terrisporobacter; uncultured bacterium	28	0	62	35	24	133	37	58	54	0
Bacteria; Firmicutes; Clostridia; Lachnospirales; Lachnospiraceae; Blautia; uncultured bacterium	0	91	7	87	0	99	7	111	16	11
Bacteria; Firmicutes; Negativicutes; Veillonellales-Selenomonadales; Veillonellaceae; Megasphaera; uncultured bacterium	0	0	31	190	0	0	111	97	0	0
Bacteria; Firmicutes; Clostridia; Lachnospirales; Lachnospiraceae; Blautia; uncultured bacterium	0	0	17	40	59	60	0	53	140	60
Bacteria; Bacteroidota; Bacteroidia; Bacteroidales; Bacteroidaceae; Bacteroides; uncultured bacterium	74	0	56	51	30	65	37	34	42	39
Bacteria; Firmicutes; Clostridia; Peptostreptococcales-Tissierellales; Peptostreptococcaceae; Terrisporobacter; uncultured bacterium	40	0	60	21	91	125	35	11	43	0
Bacteria; Bacteroidota; Bacteroidia; Bacteroidales; Bacteroidaceae; Bacteroides; uncultured bacterium	82	0	50	20	53	23	67	60	70	0
Bacteria; Bacteroidota; Bacteroidia; Bacteroidales; Bacteroidaceae; Bacteroides; uncultured bacterium	96	0	48	24	70	22	71	16	77	0
Bacteria; Firmicutes; Negativicutes; Veillonellales-Selenomonadales; Veillonellaceae; Megasphaera; uncultured bacterium	0	158	0	0	0	185	0	0	0	80
Bacteria; Firmicutes; Clostridia; Peptostreptococcales-Tissierellales; Family XI; Peptoniphilus; uncultured bacterium	0	0	62	216	0	145	0	0	0	0
Bacteria; Firmicutes; Clostridia; Peptostreptococcales-Tissierellales; Peptostreptococcaceae; Terrisporobacter; uncultured bacterium	83	0	23	68	7	17	91	27	106	0
Bacteria; Firmicutes; Negativicutes; Veillonellales-Selenomonadales; Veillonellaceae; Megasphaera; uncultured bacterium	0	158	0	0	0	185	0	0	0	79
Bacteria; Bacteroidota; Bacteroidia; Bacteroidales; Bacteroidaceae; Bacteroides; uncultured bacterium	54	40	32	40	64	53	23	30	85	0
Bacteria; Firmicutes; Clostridia; Lachnospirales; Lachnospiraceae; Blautia; uncultured bacterium	0	120	0	68	0	99	12	87	17	18
Bacteria; Firmicutes; Clostridia; Lachnospirales; Lachnospiraceae; Blautia; uncultured bacterium	0	99	0	78	0	105	7	106	12	14
Bacteria; Bacteroidota; Bacteroidia; Bacteroidales; Bacteroidaceae; Bacteroides; uncultured bacterium	0	73	30	103	10	113	20	47	16	9
Bacteria; Bacteroidota; Bacteroidia; Bacteroidales; Bacteroidaceae; Bacteroides; uncultured bacterium	7	25	100	111	7	97	18	39	8	7
Bacteria; Firmicutes; Clostridia; Lachnospirales; Lachnospiraceae; Blautia; uncultured bacterium	0	4	26	20	0	32	275	31	31	0
Bacteria; Firmicutes; Clostridia; Peptostreptococcales-Tissierellales; Family XI; Peptoniphilus; uncultured bacterium	0	0	36	245	0	137	0	0	0	0
Bacteria; Firmicutes; Clostridia; Lachnospirales; Lachnospiraceae; Blautia; uncultured bacterium	0	10	38	26	0	45	231	37	28	0
Bacteria; Firmicutes; Clostridia; Lachnospirales; Lachnospiraceae; Blautia; uncultured bacterium	0	0	31	40	82	85	0	70	107	0
Bacteria; Bacteroidota; Bacteroidia; Bacteroidales; Bacteroidaceae; Bacteroides; uncultured bacterium	53	35	35	29	68	46	29	45	74	0
Bacteria; Bacteroidota; Bacteroidia; Bacteroidales; Bacteroidaceae; Bacteroides; uncultured bacterium	20	14	27	25	35	99	23	134	14	23
Bacteria; Firmicutes; Negativicutes; Veillonellales-Selenomonadales; Veillonellaceae; Megasphaera; uncultured bacterium	0	0	22	164	0	0	94	134	0	0
Bacteria; Firmicutes; Clostridia; Peptostreptococcales-Tissierellales; Peptostreptococcaceae; Terrisporobacter; uncultured bacterium	33	0	55	91	12	29	100	43	50	0
Bacteria; Bacteroidota; Bacteroidia; Bacteroidales; Bacteroidaceae; Bacteroides; uncultured bacterium	19	88	85	16	6	34	60	27	48	29
Bacteria; Firmicutes; Clostridia; Lachnospirales; Lachnospiraceae; Blautia; uncultured bacterium	0	109	0	70	0	98	11	89	16	19
Bacteria; Firmicutes; Clostridia; Peptostreptococcales-Tissierellales; Family XI; Peptoniphilus; uncultured bacterium	0	0	67	199	0	144	0	0	0	0
Bacteria; Firmicutes; Clostridia; Lachnospirales; Lachnospiraceae; Blautia; uncultured bacterium	0	13	35	21	0	0	296	44	0	0
Bacteria; Bacteroidota; Bacteroidia; Bacteroidales; Bacteroidaceae; Bacteroides; uncultured bacterium	0	0	69	78	41	112	37	15	57	0
Bacteria; Bacteroidota; Bacteroidia; Bacteroidales; Bacteroidaceae; Bacteroides; uncultured bacterium	69	0	61	53	31	42	41	46	28	36
Bacteria; Firmicutes; Clostridia; Peptostreptococcales-Tissierellales; Peptostreptococcaceae; Terrisporobacter; uncultured bacterium	33	0	47	30	67	134	42	10	42	0
Bacteria; Firmicutes; Clostridia; Lachnospirales; Lachnospiraceae; Blautia; uncultured bacterium	0	96	4	88	0	99	0	94	13	11
Bacteria; Firmicutes; Clostridia; Peptostreptococcales-Tissierellales; Peptostreptococcaceae; Terrisporobacter; uncultured bacterium	77	0	27	91	44	27	12	6	118	0
Bacteria; Firmicutes; Clostridia; Lachnospirales; Lachnospiraceae; Blautia; uncultured bacterium	0	83	0	83	0	105	11	84	16	20
Bacteria; Bacteroidota; Bacteroidia; Bacteroidales; Bacteroidaceae; Bacteroides; uncultured bacterium	16	60	89	30	7	25	62	41	47	24
Bacteria; Bacteroidota; Bacteroidia; Bacteroidales; Bacteroidaceae; Bacteroides; uncultured bacterium	14	78	81	25	9	25	61	42	42	24
Bacteria; Firmicutes; Clostridia; Lachnospirales; Lachnospiraceae; Blautia; uncultured bacterium	0	95	0	71	0	113	16	82	13	11
Bacteria; Firmicutes; Clostridia; Lachnospirales; Lachnospiraceae; Blautia; uncultured bacterium	0	13	101	6	35	5	210	31	0	0
Bacteria; Firmicutes; Clostridia; Lachnospirales; Lachnospiraceae; Blautia; uncultured bacterium	0	99	0	61	0	111	6	92	19	11
Bacteria; Firmicutes; Clostridia; Lachnospirales; Lachnospiraceae; Blautia; uncultured bacterium	0	80	0	72	0	108	19	89	13	18
Bacteria; Bacteroidota; Bacteroidia; Bacteroidales; Bacteroidaceae; Bacteroides; uncultured bacterium	50	27	38	42	76	31	35	22	77	0
Bacteria; Proteobacteria; Gammaproteobacteria; Enterobacterales; Enterobacteriaceae; uncultured; uncultured bacterium	79	0	21	0	129	30	49	0	89	0
Bacteria; Bacteroidota; Bacteroidia; Bacteroidales; Bacteroidaceae; Bacteroides; uncultured bacterium	53	26	41	29	73	33	24	17	101	0
Bacteria; Firmicutes; Clostridia; Lachnospirales; Lachnospiraceae; Blautia; uncultured bacterium	0	92	0	80	0	100	14	85	14	12
Bacteria; Proteobacteria; Gammaproteobacteria; Enterobacterales; Enterobacteriaceae; Enterobacter; uncultured bacterium	113	111	25	27	21	21	22	17	35	0
Bacteria; Firmicutes; Clostridia; Peptostreptococcales-Tissierellales; Family XI; Peptoniphilus; uncultured bacterium	0	0	76	173	0	143	0	0	0	0
Bacteria; Proteobacteria; Gammaproteobacteria; Enterobacterales; Enterobacteriaceae; Enterobacter; uncultured bacterium	130	84	27	30	34	27	14	9	36	0
Bacteria; Bacteroidota; Bacteroidia; Bacteroidales; Bacteroidaceae; Bacteroides; uncultured bacterium	39	28	29	36	65	44	24	27	99	0
Bacteria; Firmicutes; Clostridia; Lachnospirales; Lachnospiraceae; Blautia; uncultured bacterium	0	97	13	61	0	99	0	90	10	20
Bacteria; Bacteroidota; Bacteroidia; Bacteroidales; Bacteroidaceae; Bacteroides; uncultured bacterium	0	57	67	19	34	70	56	32	36	19
Bacteria; Firmicutes; Clostridia; Lachnospirales; Lachnospiraceae; Blautia; uncultured bacterium	0	16	38	27	0	0	264	45	0	0
Bacteria; Firmicutes; Clostridia; Peptostreptococcales-Tissierellales; Peptostreptococcaceae; Terrisporobacter; uncultured bacterium	70	0	41	55	11	22	77	0	113	0
Bacteria; Firmicutes; Clostridia; Peptostreptococcales-Tissierellales; Peptostreptococcaceae; Terrisporobacter; uncultured bacterium	74	0	36	59	12	21	76	0	110	0
Bacteria; Bacteroidota; Bacteroidia; Bacteroidales; Bacteroidaceae; Bacteroides; uncultured bacterium	69	0	48	41	24	57	47	36	36	30
Bacteria; Firmicutes; Negativicutes; Veillonellales-Selenomonadales; Veillonellaceae; Megasphaera; uncultured bacterium	0	139	0	0	0	169	0	0	0	80
Bacteria; Firmicutes; Negativicutes; Veillonellales-Selenomonadales; Veillonellaceae; Megasphaera; uncultured bacterium	0	145	0	0	0	162	0	0	0	77
Bacteria; Firmicutes; Clostridia; Lachnospirales; Lachnospiraceae; Blautia; uncultured bacterium	0	68	7	84	0	109	5	92	10	8
Bacteria; Firmicutes; Clostridia; Lachnospirales; Lachnospiraceae; Blautia; uncultured bacterium	0	0	31	40	68	58	0	59	127	0
Bacteria; Bacteroidota; Bacteroidia; Bacteroidales; Bacteroidaceae; Bacteroides; uncultured bacterium	76	0	28	69	36	17	49	33	61	12
Bacteria; Firmicutes; Clostridia; Peptostreptococcales-Tissierellales; Family XI; Peptoniphilus; uncultured bacterium	0	0	0	188	0	193	0	0	0	0
Bacteria; Firmicutes; Clostridia; Lachnospirales; Lachnospiraceae; Blautia; uncultured bacterium	0	93	0	81	0	108	0	75	9	14
Bacteria; Proteobacteria; Gammaproteobacteria; Enterobacterales; Enterobacteriaceae; Enterobacter; uncultured bacterium	88	0	142	0	11	0	111	0	27	0
Bacteria; Firmicutes; Clostridia; Lachnospirales; Lachnospiraceae; Blautia; uncultured bacterium	0	86	0	69	0	90	18	88	15	13
Bacteria; Proteobacteria; Gammaproteobacteria; Enterobacterales; Enterobacteriaceae; Enterobacter; uncultured bacterium	114	102	35	0	34	0	25	30	38	0
Bacteria; Actinobacteriota; Actinobacteria; Bifidobacteriales; Bifidobacteriaceae; Bifidobacterium; uncultured bacterium	0	15	111	9	20	22	90	11	19	80
Bacteria; Firmicutes; Negativicutes; Veillonellales-Selenomonadales; Veillonellaceae; Megasphaera; uncultured bacterium	0	0	24	171	0	0	88	93	0	0
Bacteria; Proteobacteria; Gammaproteobacteria; Enterobacterales; Enterobacteriaceae; Yokenella; uncultured bacterium	75	0	28	0	99	38	51	0	84	0
Bacteria; Bacteroidota; Bacteroidia; Bacteroidales; Bacteroidaceae; Bacteroides; uncultured bacterium	48	0	68	41	22	59	28	38	32	39
Bacteria; Firmicutes; Clostridia; Peptostreptococcales-Tissierellales; Peptostreptococcaceae; Terrisporobacter; uncultured bacterium	18	0	48	73	15	22	108	37	54	0
Bacteria; Firmicutes; Clostridia; Peptostreptococcales-Tissierellales; Family XI; Peptoniphilus; uncultured bacterium	0	0	0	203	0	172	0	0	0	0
Bacteria; Bacteroidota; Bacteroidia; Bacteroidales; Bacteroidaceae; Bacteroides; uncultured bacterium	15	19	19	14	34	90	17	131	9	26
Bacteria; Firmicutes; Clostridia; Lachnospirales; Lachnospiraceae; Blautia; uncultured bacterium	0	94	0	92	0	94	0	67	18	8
Bacteria; Firmicutes; Clostridia; Lachnospirales; Lachnospiraceae; Blautia; uncultured bacterium	0	17	36	29	0	0	261	30	0	0
Bacteria; Firmicutes; Clostridia; Lachnospirales; Lachnospiraceae; Blautia; uncultured bacterium	0	0	25	42	41	63	0	66	136	0
Bacteria; Proteobacteria; Gammaproteobacteria; Enterobacterales; Enterobacteriaceae; Klebsiella; uncultured bacterium	73	0	145	26	24	20	48	0	36	0
Bacteria; Bacteroidota; Bacteroidia; Bacteroidales; Bacteroidaceae; Bacteroides; uncultured bacterium	0	0	50	63	40	105	32	27	55	0
Bacteria; Bacteroidota; Bacteroidia; Bacteroidales; Bacteroidaceae; Bacteroides; uncultured bacterium	42	26	32	33	74	48	21	18	77	0
Bacteria; Bacteroidota; Bacteroidia; Bacteroidales; Bacteroidaceae; Bacteroides; uncultured bacterium	36	25	37	21	62	39	32	24	95	0
Bacteria; Firmicutes; Clostridia; Lachnospirales; Lachnospiraceae; Blautia; uncultured bacterium	0	100	0	62	0	87	14	79	11	16
Bacteria; Firmicutes; Clostridia; Clostridiales; Clostridiaceae; Clostridium sensu stricto 13; uncultured bacterium	0	0	20	103	111	0	53	0	81	0
Bacteria; Firmicutes; Negativicutes; Veillonellales-Selenomonadales; Veillonellaceae; Megasphaera; uncultured bacterium	0	125	0	0	0	170	0	0	0	72
Bacteria; Actinobacteriota; Actinobacteria; Bifidobacteriales; Bifidobacteriaceae; Bifidobacterium; uncultured bacterium	0	14	103	17	17	23	73	19	16	83
Bacteria; Firmicutes; Negativicutes; Veillonellales-Selenomonadales; Veillonellaceae; Megasphaera; uncultured bacterium	0	147	0	0	0	139	0	0	0	78
Bacteria; Firmicutes; Negativicutes; Veillonellales-Selenomonadales; Veillonellaceae; Megasphaera; uncultured bacterium	0	133	0	0	0	158	0	0	0	73
Bacteria; Firmicutes; Clostridia; Lachnospirales; Lachnospiraceae; Blautia; uncultured bacterium	0	0	27	58	66	56	0	55	98	0
Bacteria; Firmicutes; Clostridia; Lachnospirales; Lachnospiraceae; Eisenbergiella; uncultured bacterium	0	0	22	0	96	104	138	0	0	0
Bacteria; Firmicutes; Clostridia; Peptostreptococcales-Tissierellales; Peptostreptococcaceae; Terrisporobacter; uncultured bacterium	31	0	47	30	69	103	36	0	43	0
Bacteria; Proteobacteria; Gammaproteobacteria; Enterobacterales; Enterobacteriaceae; Enterobacter; uncultured bacterium	105	91	26	35	22	13	24	11	31	0
Bacteria; Bacteroidota; Bacteroidia; Bacteroidales; Bacteroidaceae; Bacteroides; uncultured bacterium	17	57	75	27	6	18	61	24	45	28
Bacteria; Bacteroidota; Bacteroidia; Bacteroidales; Bacteroidaceae; Bacteroides; uncultured bacterium	15	19	17	20	28	86	10	136	7	20
Bacteria; Firmicutes; Bacilli; Lactobacillales; Lactobacillaceae; Lactobacillus; uncultured bacterium	0	0	121	0	111	0	126	0	0	0
Bacteria; Firmicutes; Negativicutes; Veillonellales-Selenomonadales; Veillonellaceae; Megasphaera; uncultured bacterium	0	127	0	0	0	153	0	0	0	77
Bacteria; Firmicutes; Clostridia; Peptostreptococcales-Tissierellales; Peptostreptococcaceae; Terrisporobacter; uncultured bacterium	21	0	41	83	9	21	102	42	37	0
Bacteria; Bacteroidota; Bacteroidia; Bacteroidales; Bacteroidaceae; Bacteroides; uncultured bacterium	0	0	53	72	41	98	24	22	46	0
Bacteria; Firmicutes; Clostridia; Lachnospirales; Lachnospiraceae; Blautia; uncultured bacterium	0	88	0	69	0	108	0	90	0	0
Bacteria; Firmicutes; Clostridia; Peptostreptococcales-Tissierellales; Peptostreptococcaceae; Terrisporobacter; uncultured bacterium	79	0	31	51	16	16	68	0	93	0
Bacteria; Proteobacteria; Gammaproteobacteria; Enterobacterales; Enterobacteriaceae; Enterobacter; uncultured bacterium	69	0	132	0	15	0	88	0	50	0
Bacteria; Firmicutes; Clostridia; Oscillospirales; Butyricicoccaceae; Butyricicoccus; uncultured bacterium	0	28	24	239	24	0	22	0	17	0
Bacteria; Actinobacteriota; Actinobacteria; Bifidobacteriales; Bifidobacteriaceae; Bifidobacterium; uncultured bacterium	0	26	128	14	24	20	81	17	44	0
Bacteria; Bacteroidota; Bacteroidia; Bacteroidales; Bacteroidaceae; Bacteroides; uncultured bacterium	0	0	49	61	43	97	28	28	48	0
Bacteria; Firmicutes; Clostridia; Clostridiales; Clostridiaceae; Clostridium sensu stricto 13; uncultured bacterium	0	0	12	108	110	0	45	0	79	0
Bacteria; Firmicutes; Negativicutes; Veillonellales-Selenomonadales; Veillonellaceae; Megasphaera; uncultured bacterium	0	0	27	133	0	0	84	107	0	0
Bacteria; Bacteroidota; Bacteroidia; Bacteroidales; Bacteroidaceae; Bacteroides; uncultured bacterium	64	8	59	44	28	57	6	41	42	0
Bacteria; Bacteroidota; Bacteroidia; Bacteroidales; Bacteroidaceae; Bacteroides; uncultured bacterium	0	61	16	85	13	100	20	32	13	9
Bacteria; Proteobacteria; Gammaproteobacteria; Enterobacterales; Enterobacteriaceae; Enterobacter; uncultured bacterium	102	93	47	0	39	0	20	25	22	0
Bacteria; Firmicutes; Clostridia; Lachnospirales; Lachnospiraceae; Blautia; uncultured bacterium	0	84	0	58	0	91	0	101	0	14
Bacteria; Firmicutes; Negativicutes; Veillonellales-Selenomonadales; Veillonellaceae; Megasphaera; uncultured bacterium	0	0	20	161	0	0	71	96	0	0
Bacteria; Bacteroidota; Bacteroidia; Bacteroidales; Bacteroidaceae; Bacteroides; uncultured bacterium	41	27	36	39	55	38	22	19	69	0
Bacteria; Proteobacteria; Gammaproteobacteria; Enterobacterales; Enterobacteriaceae; Enterobacter; uncultured bacterium	79	0	124	0	13	0	101	0	28	0
Bacteria; Firmicutes; Negativicutes; Veillonellales-Selenomonadales; Veillonellaceae; Megasphaera; uncultured bacterium	0	0	22	142	0	0	78	103	0	0
Bacteria; Firmicutes; Clostridia; Lachnospirales; Lachnospiraceae; Blautia; uncultured bacterium	0	14	84	6	17	1	199	23	0	0
Bacteria; Bacteroidota; Bacteroidia; Bacteroidales; Bacteroidaceae; Bacteroides; uncultured bacterium	71	0	49	53	28	62	4	36	40	0
Bacteria; Bacteroidota; Bacteroidia; Bacteroidales; Bacteroidaceae; Bacteroides; uncultured bacterium	46	26	27	33	58	48	22	28	55	0
Bacteria; Bacteroidota; Bacteroidia; Bacteroidales; Bacteroidaceae; Bacteroides; uncultured bacterium	0	0	57	73	32	88	33	15	45	0
Bacteria; Proteobacteria; Gammaproteobacteria; Enterobacterales; Enterobacteriaceae; Enterobacter; uncultured bacterium	94	0	115	0	16	0	80	0	37	0
Bacteria; Proteobacteria; Gammaproteobacteria; Enterobacterales; Enterobacteriaceae; Citrobacter; uncultured bacterium	58	0	35	0	95	34	58	0	62	0
Bacteria; Firmicutes; Clostridia; Lachnospirales; Lachnospiraceae; Blautia; uncultured bacterium	0	70	0	72	0	88	0	84	9	19
Bacteria; Firmicutes; Bacilli; Lactobacillales; Lactobacillaceae; Lactobacillus; uncultured bacterium	0	0	186	0	0	0	156	0	0	0
Bacteria; Bacteroidota; Bacteroidia; Bacteroidales; Bacteroidaceae; Bacteroides; uncultured bacterium	0	0	57	63	39	99	23	35	26	0
Bacteria; Bacteroidota; Bacteroidia; Bacteroidales; Bacteroidaceae; Bacteroides; uncultured bacterium	0	0	51	63	26	99	37	20	46	0
Bacteria; Firmicutes; Clostridia; Lachnospirales; Lachnospiraceae; Blautia; uncultured bacterium	0	0	22	43	63	76	0	36	102	0
Bacteria; Firmicutes; Clostridia; Peptostreptococcales-Tissierellales; Family XI; Peptoniphilus; uncultured bacterium	0	0	0	194	0	148	0	0	0	0
Bacteria; Bacteroidota; Bacteroidia; Bacteroidales; Bacteroidaceae; Bacteroides; uncultured bacterium	5	13	16	91	6	22	16	130	35	5
Bacteria; Firmicutes; Clostridia; Lachnospirales; Lachnospiraceae; Blautia; uncultured bacterium	0	73	0	56	0	105	12	76	10	7
Bacteria; Firmicutes; Negativicutes; Veillonellales-Selenomonadales; Veillonellaceae; Megasphaera; uncultured bacterium	0	0	24	145	0	0	81	88	0	0
Bacteria; Firmicutes; Clostridia; Peptostreptococcales-Tissierellales; Peptostreptococcaceae; Terrisporobacter; uncultured bacterium	21	0	44	24	70	92	25	14	47	0
Bacteria; Bacteroidota; Bacteroidia; Bacteroidales; Bacteroidaceae; Bacteroides; uncultured bacterium	0	0	69	57	27	87	22	25	50	0
Bacteria; Proteobacteria; Gammaproteobacteria; Enterobacterales; Enterobacteriaceae; uncultured; uncultured bacterium	79	0	24	0	98	0	50	0	85	0
Bacteria; Bacteroidota; Bacteroidia; Bacteroidales; Bacteroidaceae; Bacteroides; uncultured bacterium	30	25	35	24	65	35	26	15	81	0
Bacteria; Bacteroidota; Bacteroidia; Bacteroidales; Bacteroidaceae; Bacteroides; uncultured bacterium	24	58	64	16	9	26	64	22	31	22
Bacteria; Firmicutes; Clostridia; Lachnospirales; Lachnospiraceae; Blautia; uncultured bacterium	0	61	12	79	0	95	0	74	5	10
Bacteria; Proteobacteria; Gammaproteobacteria; Enterobacterales; Enterobacteriaceae; Klebsiella; uncultured bacterium	67	0	116	24	17	21	53	0	37	0
Bacteria; Firmicutes; Clostridia; Lachnospirales; Lachnospiraceae; Blautia; uncultured bacterium	0	0	15	39	49	48	0	44	105	35
Bacteria; Proteobacteria; Gammaproteobacteria; Enterobacterales; Enterobacteriaceae; Enterobacter; uncultured bacterium	71	0	117	0	17	0	99	0	30	0
Bacteria; Firmicutes; Clostridia; Lachnospirales; Lachnospiraceae; Blautia; uncultured bacterium	0	86	0	68	0	96	0	83	0	0
Bacteria; Firmicutes; Clostridia; Peptostreptococcales-Tissierellales; Family XI; Peptoniphilus; uncultured bacterium	0	0	75	134	0	124	0	0	0	0
Bacteria; Firmicutes; Clostridia; Peptostreptococcales-Tissierellales; Family XI; Peptoniphilus; uncultured bacterium	0	0	0	185	0	146	0	0	0	0
Bacteria; Proteobacteria; Gammaproteobacteria; Enterobacterales; Enterobacteriaceae; Enterobacter; uncultured bacterium	106	88	17	36	14	14	19	10	26	0
Bacteria; Bacteroidota; Bacteroidia; Bacteroidales; Bacteroidaceae; Bacteroides; uncultured bacterium	25	27	34	31	72	34	23	13	71	0
Bacteria; Firmicutes; Clostridia; Lachnospirales; Lachnospiraceae; Blautia; uncultured bacterium	0	11	34	25	0	0	221	39	0	0
Bacteria; Proteobacteria; Gammaproteobacteria; Enterobacterales; Enterobacteriaceae; Enterobacter; uncultured bacterium	60	0	122	0	12	0	112	0	23	0
Bacteria; Firmicutes; Clostridia; Lachnospirales; Lachnospiraceae; Blautia; uncultured bacterium	0	15	33	26	0	26	196	33	0	0
Bacteria; Firmicutes; Clostridia; Lachnospirales; Lachnospiraceae; Blautia; uncultured bacterium	0	0	36	50	54	46	0	50	92	0
Bacteria; Actinobacteriota; Coriobacteriia; Coriobacteriales; Coriobacteriaceae; Collinsella; uncultured bacterium	0	47	21	23	54	28	13	36	27	78
Bacteria; Proteobacteria; Gammaproteobacteria; Enterobacterales; Enterobacteriaceae; Yokenella; uncultured bacterium	65	0	26	0	87	34	44	0	66	0
Bacteria; Firmicutes; Clostridia; Lachnospirales; Lachnospiraceae; Blautia; uncultured bacterium	0	13	26	25	0	0	221	36	0	0
Bacteria; Bacteroidota; Bacteroidia; Bacteroidales; Bacteroidaceae; Bacteroides; uncultured bacterium	0	0	46	65	24	100	33	18	35	0
Bacteria; Firmicutes; Clostridia; Lachnospirales; Lachnospiraceae; Blautia; uncultured bacterium	0	0	39	44	56	44	0	48	90	0
Bacteria; Bacteroidota; Bacteroidia; Bacteroidales; Bacteroidaceae; Bacteroides; uncultured bacterium	75	0	42	44	21	58	9	39	32	0
Bacteria; Bacteroidota; Bacteroidia; Bacteroidales; Bacteroidaceae; Bacteroides; uncultured bacterium	0	36	55	13	18	68	53	23	31	23
Bacteria; Firmicutes; Clostridia; Lachnospirales; Lachnospiraceae; Blautia; uncultured bacterium	0	8	30	22	0	0	227	32	0	0
Bacteria; Proteobacteria; Gammaproteobacteria; Pseudomonadales; Moraxellaceae; Acinetobacter; uncultured bacterium	0	0	0	27	245	47	0	0	0	0
Bacteria; Proteobacteria; Gammaproteobacteria; Enterobacterales; Enterobacteriaceae; Klebsiella; uncultured bacterium	48	0	119	21	14	23	53	0	40	0
Bacteria; Firmicutes; Negativicutes; Veillonellales-Selenomonadales; Veillonellaceae; Veillonella; uncultured bacterium	95	0	59	0	59	0	52	0	52	0
Bacteria; Proteobacteria; Gammaproteobacteria; Enterobacterales; Enterobacteriaceae; Enterobacter; uncultured bacterium	88	86	14	0	0	0	17	22	24	66
Bacteria; Firmicutes; Clostridia; Peptostreptococcales-Tissierellales; Family XI; Peptoniphilus; uncultured bacterium	0	0	0	172	0	145	0	0	0	0
Bacteria; Firmicutes; Clostridia; Lachnospirales; Lachnospiraceae; Blautia; uncultured bacterium	0	70	0	82	0	89	0	63	0	12
Bacteria; Proteobacteria; Gammaproteobacteria; Enterobacterales; Enterobacteriaceae; Citrobacter; uncultured bacterium	64	0	22	0	104	21	18	0	86	0
Bacteria; Firmicutes; Clostridia; Peptostreptococcales-Tissierellales; Family XI; Peptoniphilus; uncultured bacterium	0	0	0	176	0	138	0	0	0	0
Bacteria; Proteobacteria; Gammaproteobacteria; Enterobacterales; Enterobacteriaceae; Enterobacter; uncultured bacterium	80	92	20	0	38	0	30	19	34	0
Bacteria; Proteobacteria; Gammaproteobacteria; Enterobacterales; Enterobacteriaceae; Enterobacter; uncultured bacterium	74	0	110	0	21	0	82	0	26	0
Bacteria; Firmicutes; Negativicutes; Veillonellales-Selenomonadales; Veillonellaceae; Megasphaera; uncultured bacterium	0	119	0	0	0	134	0	0	0	60
Bacteria; Firmicutes; Negativicutes; Veillonellales-Selenomonadales; Veillonellaceae; Megasphaera; uncultured bacterium	0	111	0	0	0	156	0	0	0	46
Bacteria; Bacteroidota; Bacteroidia; Bacteroidales; Bacteroidaceae; Bacteroides; uncultured bacterium	0	0	59	54	50	66	30	19	34	0
Bacteria; Firmicutes; Clostridia; Oscillospirales; Oscillospiraceae; Flavonifractor; uncultured bacterium	0	0	30	47	21	58	0	74	35	47
Bacteria; Proteobacteria; Gammaproteobacteria; Enterobacterales; Enterobacteriaceae; Enterobacter; uncultured bacterium	91	79	34	0	29	0	31	19	28	0
Bacteria; Firmicutes; Clostridia; Lachnospirales; Lachnospiraceae; Blautia; uncultured bacterium	0	63	9	55	0	83	0	88	13	0
Bacteria; Actinobacteriota; Coriobacteriia; Coriobacteriales; Coriobacteriaceae; Collinsella; uncultured bacterium	0	58	41	29	0	33	29	49	30	42
Bacteria; Firmicutes; Clostridia; Oscillospirales; Oscillospiraceae; Flavonifractor; uncultured bacterium	0	0	38	38	18	63	0	89	27	38
Bacteria; Proteobacteria; Gammaproteobacteria; Enterobacterales; Enterobacteriaceae; Enterobacter; uncultured bacterium	108	75	17	22	25	19	10	10	24	0
Bacteria; Firmicutes; Negativicutes; Veillonellales-Selenomonadales; Veillonellaceae; Megasphaera; uncultured bacterium	0	115	0	0	0	141	0	0	0	54
Bacteria; Firmicutes; Negativicutes; Veillonellales-Selenomonadales; Veillonellaceae; Megasphaera; uncultured bacterium	0	104	0	0	0	156	0	0	0	50
Bacteria; Bacteroidota; Bacteroidia; Bacteroidales; Bacteroidaceae; Bacteroides; uncultured bacterium	0	62	22	59	16	87	16	35	8	5
Bacteria; Bacteroidota; Bacteroidia; Bacteroidales; Bacteroidaceae; Bacteroides; uncultured bacterium	0	0	42	48	32	95	15	32	46	0
Bacteria; Firmicutes; Negativicutes; Veillonellales-Selenomonadales; Veillonellaceae; Megasphaera; uncultured bacterium	0	0	15	145	0	0	55	95	0	0
Bacteria; Firmicutes; Bacilli; Lactobacillales; Lactobacillaceae; Lactobacillus; uncultured bacterium	0	0	153	0	0	0	156	0	0	0
Bacteria; Firmicutes; Clostridia; Clostridiales; Clostridiaceae; Clostridium sensu stricto 13; uncultured bacterium	0	0	13	92	107	0	38	0	59	0
Bacteria; Firmicutes; Clostridia; Oscillospirales; Oscillospiraceae; Flavonifractor; uncultured bacterium	0	0	10	25	16	61	78	77	16	26
Bacteria; Firmicutes; Clostridia; Peptostreptococcales-Tissierellales; Family XI; Peptoniphilus; uncultured bacterium	0	0	0	164	0	145	0	0	0	0
Bacteria; Firmicutes; Clostridia; Peptostreptococcales-Tissierellales; Peptostreptococcaceae; Terrisporobacter; uncultured bacterium	61	0	32	48	14	18	66	0	69	0
Bacteria; Actinobacteriota; Coriobacteriia; Coriobacteriales; Coriobacteriaceae; Collinsella; uncultured bacterium	0	56	31	30	43	43	34	15	56	0
Bacteria; Firmicutes; Clostridia; Peptostreptococcales-Tissierellales; Peptostreptococcaceae; Terrisporobacter; uncultured bacterium	23	0	47	68	10	20	92	14	33	0
Bacteria; Firmicutes; Clostridia; Lachnospirales; Lachnospiraceae; Blautia; uncultured bacterium	0	64	0	67	0	86	0	63	16	10
Bacteria; Firmicutes; Clostridia; Clostridiales; Clostridiaceae; Clostridium sensu stricto 13; uncultured bacterium	0	0	14	85	90	0	52	0	65	0
Bacteria; Proteobacteria; Gammaproteobacteria; Enterobacterales; Enterobacteriaceae; Yokenella; uncultured bacterium	59	0	26	0	89	36	35	0	60	0
Bacteria; Proteobacteria; Gammaproteobacteria; Enterobacterales; Enterobacteriaceae; Klebsiella; uncultured bacterium	44	28	113	0	20	11	38	11	40	0
Bacteria; Firmicutes; Clostridia; Oscillospirales; Butyricicoccaceae; Butyricicoccus; uncultured bacterium	0	0	49	0	56	59	22	60	59	0
Bacteria; Firmicutes; Negativicutes; Veillonellales-Selenomonadales; Veillonellaceae; Megasphaera; uncultured bacterium	0	0	22	127	0	0	71	85	0	0
Bacteria; Firmicutes; Clostridia; Clostridiales; Clostridiaceae; Clostridium sensu stricto 13; uncultured bacterium	0	0	9	90	99	0	48	0	59	0
Bacteria; Bacteroidota; Bacteroidia; Bacteroidales; Bacteroidaceae; Bacteroides; uncultured bacterium	0	49	52	10	24	51	55	15	28	20
Bacteria; Firmicutes; Negativicutes; Veillonellales-Selenomonadales; Veillonellaceae; Megasphaera; uncultured bacterium	0	0	35	114	0	0	89	66	0	0
Bacteria; Bacteroidota; Bacteroidia; Bacteroidales; Bacteroidaceae; Bacteroides; uncultured bacterium	0	45	53	20	15	63	50	27	15	15
Bacteria; Actinobacteriota; Coriobacteriia; Coriobacteriales; Coriobacteriaceae; Collinsella; uncultured bacterium	0	38	26	14	62	23	24	50	27	39
Bacteria; Bacteroidota; Bacteroidia; Bacteroidales; Bacteroidaceae; Bacteroides; uncultured bacterium	19	47	59	12	9	22	53	25	39	17
Bacteria; Bacteroidota; Bacteroidia; Bacteroidales; Bacteroidaceae; Bacteroides; uncultured bacterium	17	78	94	16	7	30	12	39	8	0
Bacteria; Firmicutes; Clostridia; Lachnospirales; Lachnospiraceae; Blautia; uncultured bacterium	0	67	0	47	0	62	7	86	12	20
Bacteria; Bacteroidota; Bacteroidia; Bacteroidales; Bacteroidaceae; Bacteroides; uncultured bacterium	60	10	41	38	30	56	5	30	30	0
Bacteria; Bacteroidota; Bacteroidia; Bacteroidales; Bacteroidaceae; Bacteroides; uncultured bacterium	52	9	50	47	33	47	9	30	23	0
Bacteria; Bacteroidota; Bacteroidia; Bacteroidales; Bacteroidaceae; Bacteroides; uncultured bacterium	0	0	42	47	23	92	24	28	44	0
Bacteria; Proteobacteria; Gammaproteobacteria; Enterobacterales; Enterobacteriaceae; Enterobacter; uncultured bacterium	104	85	10	15	27	9	16	14	19	0
Bacteria; Proteobacteria; Gammaproteobacteria; Enterobacterales; Enterobacteriaceae; Enterobacter; uncultured bacterium	82	77	23	0	42	0	19	28	28	0
Bacteria; Proteobacteria; Gammaproteobacteria; Enterobacterales; Enterobacteriaceae; Citrobacter; uncultured bacterium	72	0	14	0	89	35	37	0	52	0
Bacteria; Proteobacteria; Gammaproteobacteria; Enterobacterales; Enterobacteriaceae; Klebsiella; uncultured bacterium	44	0	127	15	17	18	51	0	27	0
Bacteria; Bacteroidota; Bacteroidia; Bacteroidales; Bacteroidaceae; Bacteroides; uncultured bacterium	0	0	41	61	25	90	24	37	21	0
Bacteria; Bacteroidota; Bacteroidia; Bacteroidales; Bacteroidaceae; Bacteroides; uncultured bacterium	79	0	29	13	59	24	48	6	40	0
Bacteria; Proteobacteria; Gammaproteobacteria; Enterobacterales; Enterobacteriaceae; Enterobacter; uncultured bacterium	60	0	118	0	16	0	74	0	30	0
Bacteria; Bacteroidota; Bacteroidia; Bacteroidales; Bacteroidaceae; Bacteroides; uncultured bacterium	0	54	15	69	5	102	10	32	7	4
Bacteria; Firmicutes; Bacilli; Lactobacillales; Lactobacillaceae; Lactobacillus; uncultured bacterium	0	0	140	0	0	0	158	0	0	0
Bacteria; Proteobacteria; Gammaproteobacteria; Enterobacterales; Enterobacteriaceae; Enterobacter; uncultured bacterium	48	0	102	0	14	0	83	0	50	0
Bacteria; Bacteroidota; Bacteroidia; Bacteroidales; Bacteroidaceae; Bacteroides; uncultured bacterium	0	45	58	13	22	53	35	24	25	22
Bacteria; Actinobacteriota; Actinobacteria; Bifidobacteriales; Bifidobacteriaceae; Bifidobacterium; uncultured bacterium	0	26	91	22	27	22	71	16	22	0
Bacteria; Bacteroidota; Bacteroidia; Bacteroidales; Bacteroidaceae; Bacteroides; uncultured bacterium	0	0	39	57	29	86	38	13	35	0
Bacteria; Firmicutes; Clostridia; Clostridiales; Clostridiaceae; Clostridium sensu stricto 13; uncultured bacterium	0	0	10	100	88	0	46	0	53	0
Bacteria; Bacteroidota; Bacteroidia; Bacteroidales; Bacteroidaceae; Bacteroides; uncultured bacterium	40	30	27	21	57	30	19	22	49	0
Bacteria; Firmicutes; Negativicutes; Veillonellales-Selenomonadales; Veillonellaceae; Megasphaera; uncultured bacterium	0	106	0	0	0	131	0	0	0	58
Bacteria; Bacteroidota; Bacteroidia; Bacteroidales; Bacteroidaceae; Bacteroides; uncultured bacterium	0	0	44	57	28	85	24	14	42	0
Bacteria; Bacteroidota; Bacteroidia; Bacteroidales; Bacteroidaceae; Bacteroides; uncultured bacterium	63	0	52	45	25	41	8	29	30	0
Bacteria; Firmicutes; Clostridia; Clostridiales; Clostridiaceae; Clostridium sensu stricto 13; uncultured bacterium	0	0	17	97	87	0	42	0	50	0
Bacteria; Firmicutes; Clostridia; Lachnospirales; Lachnospiraceae; Blautia; uncultured bacterium	0	58	0	68	0	70	6	65	3	22
Bacteria; Bacteroidota; Bacteroidia; Bacteroidales; Bacteroidaceae; Bacteroides; uncultured bacterium	0	0	46	58	31	69	23	30	35	0
Bacteria; Firmicutes; Bacilli; Lactobacillales; Lactobacillaceae; Lactobacillus; uncultured bacterium	0	0	144	0	0	0	147	0	0	0
Bacteria; Firmicutes; Negativicutes; Veillonellales-Selenomonadales; Veillonellaceae; Megasphaera; uncultured bacterium	0	0	23	137	0	0	64	67	0	0
Bacteria; Firmicutes; Clostridia; Lachnospirales; Lachnospiraceae; Blautia; uncultured bacterium	0	0	20	37	60	50	0	46	78	0
Bacteria; Proteobacteria; Gammaproteobacteria; Enterobacterales; Enterobacteriaceae; Klebsiella; uncultured bacterium	44	0	99	20	21	25	44	0	37	0
Bacteria; Firmicutes; Negativicutes; Veillonellales-Selenomonadales; Veillonellaceae; Megasphaera; uncultured bacterium	0	125	0	0	0	106	0	0	0	59
Bacteria; Firmicutes; Clostridia; Peptostreptococcales-Tissierellales; Family XI; Peptoniphilus; uncultured bacterium	0	0	0	169	0	121	0	0	0	0
Bacteria; Firmicutes; Clostridia; Lachnospirales; Lachnospiraceae; Blautia; uncultured bacterium	0	70	0	68	0	74	0	77	0	0
Bacteria; Firmicutes; Negativicutes; Veillonellales-Selenomonadales; Veillonellaceae; Megasphaera; uncultured bacterium	0	0	20	127	0	0	64	77	0	0
Bacteria; Proteobacteria; Gammaproteobacteria; Enterobacterales; Enterobacteriaceae; Enterobacter; uncultured bacterium	109	81	22	0	20	0	13	15	27	0
Bacteria; Firmicutes; Negativicutes; Veillonellales-Selenomonadales; Veillonellaceae; Veillonella; uncultured bacterium	81	0	77	0	0	0	72	0	57	0
Bacteria; Firmicutes; Clostridia; Lachnospirales; Lachnospiraceae; Blautia; uncultured bacterium	0	0	25	28	68	43	0	40	83	0
Bacteria; Firmicutes; Clostridia; Peptostreptococcales-Tissierellales; Family XI; Peptoniphilus; uncultured bacterium	0	0	0	152	0	135	0	0	0	0
Bacteria; Proteobacteria; Gammaproteobacteria; Enterobacterales; Enterobacteriaceae; Enterobacter; uncultured bacterium	73	83	15	20	22	20	11	16	26	0
Bacteria; Proteobacteria; Gammaproteobacteria; Enterobacterales; Enterobacteriaceae; Enterobacter; uncultured bacterium	63	0	99	0	9	0	88	0	27	0
Bacteria; Bacteroidota; Bacteroidia; Bacteroidales; Bacteroidaceae; Bacteroides; uncultured bacterium	60	5	41	39	27	44	6	33	30	0
Bacteria; Bacteroidota; Bacteroidia; Bacteroidales; Bacteroidaceae; Bacteroides; uncultured bacterium	61	0	49	42	29	51	7	24	21	0
Bacteria; Proteobacteria; Gammaproteobacteria; Enterobacterales; Enterobacteriaceae; uncultured; uncultured bacterium	53	0	24	0	104	24	9	0	70	0
Bacteria; Proteobacteria; Gammaproteobacteria; Enterobacterales; Enterobacteriaceae; Citrobacter; uncultured bacterium	78	0	26	0	95	13	6	0	65	0
Bacteria; Bacteroidota; Bacteroidia; Bacteroidales; Bacteroidaceae; Bacteroides; uncultured bacterium	57	4	55	27	29	50	7	32	22	0
Bacteria; Proteobacteria; Gammaproteobacteria; Enterobacterales; Enterobacteriaceae; Klebsiella; uncultured bacterium	37	30	87	0	33	14	51	17	14	0
Bacteria; Firmicutes; Clostridia; Peptostreptococcales-Tissierellales; Peptostreptococcaceae; Terrisporobacter; uncultured bacterium	36	0	63	50	13	12	47	0	60	0
Bacteria; Proteobacteria; Gammaproteobacteria; Enterobacterales; Enterobacteriaceae; Enterobacter; uncultured bacterium	56	0	103	0	11	0	73	0	37	0
Bacteria; Actinobacteriota; Coriobacteriia; Coriobacteriales; Coriobacteriaceae; Collinsella; uncultured bacterium	0	34	19	30	0	39	33	71	23	30
Bacteria; Bacteroidota; Bacteroidia; Bacteroidales; Bacteroidaceae; Bacteroides; uncultured bacterium	0	0	41	55	30	87	29	0	37	0
Bacteria; Firmicutes; Clostridia; Oscillospirales; Oscillospiraceae; Flavonifractor; uncultured bacterium	0	0	38	41	16	58	0	69	22	35
Bacteria; Proteobacteria; Gammaproteobacteria; Enterobacterales; Enterobacteriaceae; Citrobacter; uncultured bacterium	71	0	23	0	92	0	18	0	74	0
Bacteria; Firmicutes; Clostridia; Lachnospirales; Lachnospiraceae; Blautia; uncultured bacterium	0	0	26	42	45	40	0	31	94	0
Bacteria; Firmicutes; Bacilli; Lactobacillales; Lactobacillaceae; Lactobacillus; uncultured bacterium	0	0	151	0	0	0	126	0	0	0
Bacteria; Bacteroidota; Bacteroidia; Bacteroidales; Bacteroidaceae; Bacteroides; uncultured bacterium	81	0	25	14	43	13	43	9	48	0
Bacteria; Bacteroidota; Bacteroidia; Bacteroidales; Bacteroidaceae; Bacteroides; uncultured bacterium	0	0	49	34	24	78	32	14	45	0
Bacteria; Bacteroidota; Bacteroidia; Bacteroidales; Bacteroidaceae; Bacteroides; uncultured bacterium	0	0	42	46	19	66	18	39	46	0
Bacteria; Firmicutes; Negativicutes; Veillonellales-Selenomonadales; Veillonellaceae; Megasphaera; uncultured bacterium	0	0	17	114	0	0	70	75	0	0
Bacteria; Firmicutes; Negativicutes; Veillonellales-Selenomonadales; Veillonellaceae; Veillonella; uncultured bacterium	0	0	0	0	145	19	112	0	0	0
Bacteria; Actinobacteriota; Actinobacteria; Bifidobacteriales; Bifidobacteriaceae; Bifidobacterium; uncultured bacterium	0	20	85	33	18	17	60	25	17	0
Bacteria; Firmicutes; Negativicutes; Veillonellales-Selenomonadales; Veillonellaceae; Megasphaera; uncultured bacterium	0	93	0	0	0	124	0	0	0	57
Bacteria; Firmicutes; Clostridia; Lachnospirales; Lachnospiraceae; Blautia; uncultured bacterium	0	2	21	20	0	40	146	25	20	0
Bacteria; Proteobacteria; Gammaproteobacteria; Enterobacterales; Enterobacteriaceae; Klebsiella; uncultured bacterium	49	15	94	0	22	12	47	14	20	0
Bacteria; Proteobacteria; Gammaproteobacteria; Enterobacterales; Enterobacteriaceae; Enterobacter; uncultured bacterium	48	0	113	0	14	0	65	0	33	0
Bacteria; Bacteroidota; Bacteroidia; Bacteroidales; Bacteroidaceae; Bacteroides; uncultured bacterium	47	0	39	31	13	34	0	86	23	0
Bacteria; Firmicutes; Negativicutes; Veillonellales-Selenomonadales; Veillonellaceae; Megasphaera; uncultured bacterium	0	111	0	0	0	104	0	0	0	57
Bacteria; Firmicutes; Negativicutes; Veillonellales-Selenomonadales; Veillonellaceae; Megasphaera; uncultured bacterium	0	94	0	0	0	132	0	0	0	46
Bacteria; Firmicutes; Negativicutes; Veillonellales-Selenomonadales; Veillonellaceae; Megasphaera; uncultured bacterium	0	86	0	0	0	134	0	0	0	51
Bacteria; Firmicutes; Clostridia; Oscillospirales; Oscillospiraceae; Flavonifractor; uncultured bacterium	0	0	14	33	28	45	41	61	24	25
Bacteria; Bacteroidota; Bacteroidia; Bacteroidales; Bacteroidaceae; Bacteroides; uncultured bacterium	58	27	38	43	16	31	26	14	17	0
Bacteria; Firmicutes; Clostridia; Lachnospirales; Lachnospiraceae; Blautia; uncultured bacterium	0	0	25	34	45	36	0	45	85	0
Bacteria; Proteobacteria; Gammaproteobacteria; Enterobacterales; Enterobacteriaceae; Enterobacter; uncultured bacterium	85	64	22	0	23	0	40	17	18	0
Bacteria; Firmicutes; Clostridia; Peptostreptococcales-Tissierellales; Peptostreptococcaceae; Terrisporobacter; uncultured bacterium	39	0	73	33	18	12	39	0	55	0
Bacteria; Proteobacteria; Gammaproteobacteria; Enterobacterales; Enterobacteriaceae; Enterobacter; uncultured bacterium	57	0	98	0	12	0	75	0	26	0
Bacteria; Proteobacteria; Gammaproteobacteria; Enterobacterales; Enterobacteriaceae; Klebsiella; uncultured bacterium	43	22	86	0	27	7	47	6	30	0
Bacteria; Proteobacteria; Gammaproteobacteria; Enterobacterales; Enterobacteriaceae; Klebsiella; uncultured bacterium	43	0	99	22	16	11	50	0	27	0
Bacteria; Actinobacteriota; Coriobacteriia; Coriobacteriales; Coriobacteriaceae; Collinsella; uncultured bacterium	0	54	24	21	49	28	33	19	40	0
Bacteria; Firmicutes; Bacilli; Lactobacillales; Lactobacillaceae; Lactobacillus; uncultured bacterium	0	0	142	0	0	0	126	0	0	0
Bacteria; Bacteroidota; Bacteroidia; Bacteroidales; Bacteroidaceae; Bacteroides; uncultured bacterium	0	0	33	63	35	75	25	0	37	0
Bacteria; Firmicutes; Clostridia; Lachnospirales; Lachnospiraceae; Blautia; uncultured bacterium	0	0	25	55	45	46	0	26	71	0
Bacteria; Firmicutes; Negativicutes; Veillonellales-Selenomonadales; Veillonellaceae; Megasphaera; uncultured bacterium	0	0	25	122	0	0	61	59	0	0
Bacteria; Firmicutes; Clostridia; Peptostreptococcales-Tissierellales; Family XI; Peptoniphilus; uncultured bacterium	0	0	0	142	0	125	0	0	0	0
Bacteria; Proteobacteria; Gammaproteobacteria; Enterobacterales; Enterobacteriaceae; Klebsiella; uncultured bacterium	39	0	105	16	13	20	43	0	30	0
Bacteria; Firmicutes; Clostridia; Lachnospirales; Lachnospiraceae; Blautia; uncultured bacterium	0	0	23	30	50	48	0	42	72	0
Bacteria; Bacteroidota; Bacteroidia; Bacteroidales; Bacteroidaceae; Bacteroides; uncultured bacterium	2	17	25	60	5	22	11	88	31	3
Bacteria; Firmicutes; Bacilli; Lactobacillales; Lactobacillaceae; Lactobacillus; uncultured bacterium	0	0	143	0	0	0	121	0	0	0
Bacteria; Proteobacteria; Gammaproteobacteria; Enterobacterales; Enterobacteriaceae; Klebsiella; uncultured bacterium	47	14	97	0	19	10	38	13	25	0
Bacteria; Actinobacteriota; Actinobacteria; Bifidobacteriales; Bifidobacteriaceae; Bifidobacterium; uncultured bacterium	0	13	92	15	27	12	66	12	26	0
Bacteria; Actinobacteriota; Actinobacteria; Bifidobacteriales; Bifidobacteriaceae; Bifidobacterium; uncultured bacterium	0	9	109	0	23	17	71	10	24	0
Bacteria; Firmicutes; Clostridia; Oscillospirales; Ruminococcaceae; Ruminococcus; uncultured bacterium	0	0	21	31	21	20	0	27	40	103
Bacteria; Actinobacteriota; Actinobacteria; Bifidobacteriales; Bifidobacteriaceae; Bifidobacterium; uncultured bacterium	0	32	83	21	15	13	71	18	9	0
Bacteria; Firmicutes; Clostridia; Lachnospirales; Lachnospiraceae; Blautia; uncultured bacterium	0	0	24	38	45	44	0	27	84	0
Bacteria; Firmicutes; Negativicutes; Veillonellales-Selenomonadales; Veillonellaceae; Megasphaera; uncultured bacterium	0	0	11	114	0	0	67	70	0	0
Bacteria; Proteobacteria; Gammaproteobacteria; Enterobacterales; Enterobacteriaceae; Enterobacter; uncultured bacterium	68	73	21	0	23	0	23	20	33	0
Bacteria; Proteobacteria; Gammaproteobacteria; Enterobacterales; Enterobacteriaceae; Enterobacter; uncultured bacterium	47	0	110	0	17	0	67	0	20	0
Bacteria; Firmicutes; Negativicutes; Veillonellales-Selenomonadales; Veillonellaceae; Megasphaera; uncultured bacterium	0	99	0	0	0	110	0	0	0	52
Bacteria; Firmicutes; Bacilli; Lactobacillales; Lactobacillaceae; Lactobacillus; uncultured bacterium	0	0	120	0	0	0	141	0	0	0
Bacteria; Firmicutes; Negativicutes; Veillonellales-Selenomonadales; Veillonellaceae; Veillonella; uncultured bacterium	74	0	47	0	53	0	50	0	36	0
Bacteria; Firmicutes; Bacilli; Lactobacillales; Lactobacillaceae; Lactobacillus; uncultured bacterium	0	0	131	0	0	0	129	0	0	0
Bacteria; Firmicutes; Clostridia; Peptostreptococcales-Tissierellales; Family XI; Peptoniphilus; uncultured bacterium	0	0	0	145	0	115	0	0	0	0
Bacteria; Bacteroidota; Bacteroidia; Bacteroidales; Bacteroidaceae; Bacteroides; uncultured bacterium	0	0	37	52	33	68	29	11	29	0
Bacteria; Firmicutes; Negativicutes; Veillonellales-Selenomonadales; Veillonellaceae; Megasphaera; uncultured bacterium	0	0	26	112	0	0	50	71	0	0
Bacteria; Firmicutes; Negativicutes; Veillonellales-Selenomonadales; Veillonellaceae; Megasphaera; uncultured bacterium	0	0	24	119	0	0	54	61	0	0
Bacteria; Firmicutes; Clostridia; Peptostreptococcales-Tissierellales; Peptostreptococcaceae; Terrisporobacter; uncultured bacterium	33	0	76	29	20	8	32	0	59	0
Bacteria; Firmicutes; Clostridia; Lachnospirales; Lachnospiraceae; Blautia; uncultured bacterium	0	0	24	28	60	36	0	42	67	0
Bacteria; Bacteroidota; Bacteroidia; Bacteroidales; Bacteroidaceae; Bacteroides; uncultured bacterium	44	8	52	34	27	40	8	26	17	0
Bacteria; Proteobacteria; Gammaproteobacteria; Enterobacterales; Enterobacteriaceae; Enterobacter; uncultured bacterium	57	0	80	0	15	0	66	0	37	0
Bacteria; Proteobacteria; Gammaproteobacteria; Enterobacterales; Enterobacteriaceae; uncultured; uncultured bacterium	47	47	0	0	0	10	0	0	30	121
Bacteria; Bacteroidota; Bacteroidia; Bacteroidales; Bacteroidaceae; Bacteroides; uncultured bacterium	36	25	30	24	13	40	34	31	22	0
Bacteria; Firmicutes; Clostridia; Lachnospirales; Lachnospiraceae; Blautia; uncultured bacterium	0	0	10	19	42	50	0	36	81	16
Bacteria; Firmicutes; Clostridia; Clostridiales; Clostridiaceae; Clostridium sensu stricto 13; uncultured bacterium	0	0	52	84	89	0	13	0	15	0
Bacteria; Bacteroidota; Bacteroidia; Bacteroidales; Bacteroidaceae; Bacteroides; uncultured bacterium	21	75	64	13	6	21	17	27	8	0
Bacteria; Firmicutes; Bacilli; Lactobacillales; Lactobacillaceae; Lactobacillus; uncultured bacterium	0	0	131	0	0	0	121	0	0	0
Bacteria; Firmicutes; Clostridia; Lachnospirales; Lachnospiraceae; Blautia; uncultured bacterium	0	0	14	38	58	40	0	41	61	0
Bacteria; Bacteroidota; Bacteroidia; Bacteroidales; Bacteroidaceae; Bacteroides; uncultured bacterium	21	65	75	19	4	21	15	29	2	0
Bacteria; Firmicutes; Negativicutes; Veillonellales-Selenomonadales; Veillonellaceae; Megasphaera; uncultured bacterium	0	107	0	0	0	103	0	0	0	41
Bacteria; Bacteroidota; Bacteroidia; Bacteroidales; Bacteroidaceae; Bacteroides; uncultured bacterium	0	0	38	69	26	56	29	12	21	0
Bacteria; Proteobacteria; Gammaproteobacteria; Enterobacterales; Enterobacteriaceae; Enterobacter; uncultured bacterium	43	0	86	0	22	0	74	0	25	0
Bacteria; Firmicutes; Bacilli; Lactobacillales; Lactobacillaceae; Lactobacillus; uncultured bacterium	0	0	128	0	0	0	122	0	0	0
Bacteria; Firmicutes; Bacilli; Lactobacillales; Lactobacillaceae; Lactobacillus; uncultured bacterium	0	0	123	0	0	0	127	0	0	0
Bacteria; Proteobacteria; Gammaproteobacteria; Enterobacterales; Enterobacteriaceae; Enterobacter; uncultured bacterium	73	81	11	0	28	0	11	15	30	0
Bacteria; Actinobacteriota; Actinobacteria; Bifidobacteriales; Bifidobacteriaceae; Bifidobacterium; uncultured bacterium	0	16	101	13	18	18	62	21	0	0
Bacteria; Actinobacteriota; Actinobacteria; Bifidobacteriales; Bifidobacteriaceae; Bifidobacterium; uncultured bacterium	0	7	81	12	28	23	54	12	32	0
Bacteria; Firmicutes; Clostridia; Clostridiales; Clostridiaceae; Clostridium sensu stricto 13; uncultured bacterium	0	0	55	78	88	0	9	0	19	0
Bacteria; Proteobacteria; Gammaproteobacteria; Enterobacterales; Enterobacteriaceae; Enterobacter; uncultured bacterium	49	0	88	0	9	0	77	0	25	0
Bacteria; Bacteroidota; Bacteroidia; Bacteroidales; Bacteroidaceae; Bacteroides; uncultured bacterium	48	5	33	40	23	48	5	24	22	0
Bacteria; Actinobacteriota; Actinobacteria; Bifidobacteriales; Bifidobacteriaceae; Bifidobacterium; uncultured bacterium	0	17	85	24	17	19	53	22	10	0
Bacteria; Proteobacteria; Gammaproteobacteria; Enterobacterales; Enterobacteriaceae; Citrobacter; uncultured bacterium	58	0	14	0	79	14	18	0	63	0
Bacteria; Proteobacteria; Gammaproteobacteria; Enterobacterales; Enterobacteriaceae; Citrobacter; uncultured bacterium	51	0	18	0	74	18	13	0	72	0
Bacteria; Firmicutes; Clostridia; Peptostreptococcales-Tissierellales; Peptostreptococcaceae; Terrisporobacter; uncultured bacterium	38	0	65	47	13	6	41	0	36	0
Bacteria; Bacteroidota; Bacteroidia; Bacteroidales; Bacteroidaceae; Bacteroides; uncultured bacterium	0	0	46	51	28	54	34	0	33	0
Bacteria; Firmicutes; Clostridia; Lachnospirales; Lachnospiraceae; Lachnospira; uncultured bacterium	0	0	29	0	10	46	0	0	59	102
Bacteria; Firmicutes; Clostridia; Oscillospirales; Oscillospiraceae; Flavonifractor; uncultured bacterium	0	0	49	26	12	60	0	70	0	28
Bacteria; Bacteroidota; Bacteroidia; Bacteroidales; Bacteroidaceae; Bacteroides; uncultured bacterium	0	0	43	35	33	64	29	13	28	0
Bacteria; Bacteroidota; Bacteroidia; Bacteroidales; Bacteroidaceae; Bacteroides; uncultured bacterium	0	0	41	36	27	78	18	12	33	0
Bacteria; Bacteroidota; Bacteroidia; Bacteroidales; Bacteroidaceae; Bacteroides; uncultured bacterium	0	0	31	42	29	92	30	0	21	0
Bacteria; Proteobacteria; Gammaproteobacteria; Enterobacterales; Enterobacteriaceae; Enterobacter; uncultured bacterium	46	0	94	0	9	0	69	0	26	0
Bacteria; Proteobacteria; Gammaproteobacteria; Enterobacterales; Enterobacteriaceae; Citrobacter; uncultured bacterium	45	0	18	0	91	0	12	0	78	0
Bacteria; Firmicutes; Clostridia; Lachnospirales; Lachnospiraceae; Blautia; uncultured bacterium	0	0	14	35	48	43	0	41	63	0
Bacteria; Bacteroidota; Bacteroidia; Bacteroidales; Bacteroidaceae; Bacteroides; uncultured bacterium	50	6	42	29	19	39	10	21	27	0
Bacteria; Firmicutes; Negativicutes; Veillonellales-Selenomonadales; Veillonellaceae; Megasphaera; uncultured bacterium	0	0	39	108	0	0	49	47	0	0
Bacteria; Firmicutes; Clostridia; Lachnospirales; Lachnospiraceae; Blautia; uncultured bacterium	0	0	29	25	43	47	0	31	67	0
Bacteria; Firmicutes; Clostridia; Lachnospirales; Lachnospiraceae; Anaerostipes; uncultured bacterium	0	0	18	0	106	87	0	0	31	0
Bacteria; Firmicutes; Negativicutes; Veillonellales-Selenomonadales; Veillonellaceae; Megasphaera; uncultured bacterium	0	78	0	0	0	111	0	0	0	52
Bacteria; Actinobacteriota; Actinobacteria; Bifidobacteriales; Bifidobacteriaceae; Bifidobacterium; uncultured bacterium	0	19	72	25	23	16	54	32	0	0
Bacteria; Firmicutes; Negativicutes; Veillonellales-Selenomonadales; Veillonellaceae; Megasphaera; uncultured bacterium	0	0	59	87	0	0	39	55	0	0
Bacteria; Bacteroidota; Bacteroidia; Bacteroidales; Bacteroidaceae; Bacteroides; uncultured bacterium	47	0	36	36	30	47	8	16	19	0
Bacteria; Bacteroidota; Bacteroidia; Bacteroidales; Bacteroidaceae; Bacteroides; uncultured bacterium	63	0	22	10	33	14	45	10	41	0
Bacteria; Firmicutes; Negativicutes; Veillonellales-Selenomonadales; Veillonellaceae; Megasphaera; uncultured bacterium	0	83	0	0	0	106	0	0	0	49
Bacteria; Firmicutes; Clostridia; Lachnospirales; Lachnospiraceae; Blautia; uncultured bacterium	0	0	27	23	56	31	0	27	74	0
Bacteria; Firmicutes; Clostridia; Lachnospirales; Lachnospiraceae; Blautia; uncultured bacterium	0	0	21	36	51	42	0	33	55	0
Bacteria; Proteobacteria; Gammaproteobacteria; Enterobacterales; Enterobacteriaceae; Enterobacter; uncultured bacterium	78	64	17	0	18	0	18	11	31	0
Bacteria; Proteobacteria; Gammaproteobacteria; Enterobacterales; Enterobacteriaceae; Enterobacter; uncultured bacterium	49	0	99	0	8	0	62	0	19	0
Bacteria; Proteobacteria; Gammaproteobacteria; Pseudomonadales; Moraxellaceae; Acinetobacter; uncultured bacterium	0	200	0	19	0	18	0	0	0	0
Bacteria; Firmicutes; Negativicutes; Veillonellales-Selenomonadales; Veillonellaceae; Megasphaera; uncultured bacterium	0	87	0	0	0	94	0	0	0	56
Bacteria; Firmicutes; Clostridia; Oscillospirales; Oscillospiraceae; Flavonifractor; uncultured bacterium	0	0	38	31	19	39	0	61	23	26
Bacteria; Firmicutes; Clostridia; Lachnospirales; Lachnospiraceae; Lachnospira; uncultured bacterium	0	0	28	0	5	50	0	0	62	92
Bacteria; Firmicutes; Clostridia; Peptostreptococcales-Tissierellales; Family XI; Peptoniphilus; uncultured bacterium	0	0	0	133	0	104	0	0	0	0
Bacteria; Proteobacteria; Gammaproteobacteria; Enterobacterales; Enterobacteriaceae; Enterobacter; uncultured bacterium	78	71	26	0	17	0	15	7	22	0
Bacteria; Firmicutes; Clostridia; Peptostreptococcales-Tissierellales; Peptostreptococcaceae; Terrisporobacter; uncultured bacterium	28	0	58	33	22	11	41	0	43	0
Bacteria; Bacteroidota; Bacteroidia; Bacteroidales; Bacteroidaceae; Bacteroides; uncultured bacterium	24	14	41	32	23	36	21	24	21	0
Bacteria; Firmicutes; Negativicutes; Veillonellales-Selenomonadales; Veillonellaceae; Megasphaera; uncultured bacterium	0	84	0	0	0	113	0	0	0	39
Bacteria; Firmicutes; Bacilli; Lactobacillales; Lactobacillaceae; Lactobacillus; uncultured bacterium	0	0	110	0	0	0	126	0	0	0
Bacteria; Firmicutes; Clostridia; Lachnospirales; Lachnospiraceae; Blautia; uncultured bacterium	0	0	15	26	46	59	0	32	58	0
Bacteria; Firmicutes; Negativicutes; Veillonellales-Selenomonadales; Veillonellaceae; Megasphaera; uncultured bacterium	0	0	18	95	0	0	55	67	0	0
Bacteria; Proteobacteria; Gammaproteobacteria; Enterobacterales; Enterobacteriaceae; Enterobacter; uncultured bacterium	41	0	76	0	18	0	59	0	40	0
Bacteria; Actinobacteriota; Actinobacteria; Bifidobacteriales; Bifidobacteriaceae; Bifidobacterium; uncultured bacterium	0	21	74	17	26	17	46	23	10	0
Bacteria; Bacteroidota; Bacteroidia; Bacteroidales; Bacteroidaceae; Bacteroides; uncultured bacterium	0	0	49	41	24	53	20	17	30	0
Bacteria; Firmicutes; Clostridia; Peptostreptococcales-Tissierellales; Family XI; Peptoniphilus; uncultured bacterium	0	0	0	127	0	107	0	0	0	0
Bacteria; Bacteroidota; Bacteroidia; Bacteroidales; Bacteroidaceae; Bacteroides; uncultured bacterium	0	0	48	53	23	68	19	0	22	0
Bacteria; Bacteroidota; Bacteroidia; Bacteroidales; Bacteroidaceae; Bacteroides; uncultured bacterium	0	0	39	53	28	51	34	0	28	0
Bacteria; Firmicutes; Clostridia; Oscillospirales; Oscillospiraceae; Flavonifractor; uncultured bacterium	0	0	17	22	19	36	52	49	9	29
Bacteria; Actinobacteriota; Coriobacteriia; Coriobacteriales; Coriobacteriaceae; Collinsella; uncultured bacterium	0	46	23	33	0	36	31	0	63	0
Bacteria; Firmicutes; Clostridia; Oscillospirales; Oscillospiraceae; Flavonifractor; uncultured bacterium	0	0	41	32	24	48	0	60	0	27
Bacteria; Firmicutes; Negativicutes; Veillonellales-Selenomonadales; Veillonellaceae; Veillonella; uncultured bacterium	64	0	51	0	41	0	44	0	31	0
Bacteria; Proteobacteria; Gammaproteobacteria; Enterobacterales; Enterobacteriaceae; Enterobacter; uncultured bacterium	48	0	80	0	20	0	60	0	23	0
Bacteria; Firmicutes; Clostridia; Clostridiales; Clostridiaceae; Clostridium sensu stricto 1; uncultured bacterium	44	0	44	0	45	0	54	0	44	0
Bacteria; Firmicutes; Negativicutes; Veillonellales-Selenomonadales; Veillonellaceae; Megasphaera; uncultured bacterium	0	73	0	0	0	106	0	0	0	52
Bacteria; Firmicutes; Negativicutes; Veillonellales-Selenomonadales; Veillonellaceae; Megasphaera; uncultured bacterium	0	69	0	0	0	116	0	0	0	46
Bacteria; Proteobacteria; Gammaproteobacteria; Enterobacterales; Enterobacteriaceae; Enterobacter; uncultured bacterium	46	0	83	0	12	0	69	0	20	0
Bacteria; Proteobacteria; Gammaproteobacteria; Enterobacterales; Enterobacteriaceae; Klebsiella; uncultured bacterium	39	0	83	13	14	12	39	0	30	0
Bacteria; Firmicutes; Clostridia; Lachnospirales; Lachnospiraceae; Blautia; uncultured bacterium	0	0	18	28	49	43	0	23	69	0
Bacteria; Proteobacteria; Gammaproteobacteria; Enterobacterales; Enterobacteriaceae; Klebsiella; uncultured bacterium	30	0	108	0	15	0	38	0	38	0
Bacteria; Bacteroidota; Bacteroidia; Bacteroidales; Bacteroidaceae; Bacteroides; uncultured bacterium	0	17	17	16	21	17	9	84	28	20
Bacteria; Firmicutes; Negativicutes; Veillonellales-Selenomonadales; Veillonellaceae; Veillonella; uncultured bacterium	75	0	58	0	0	0	55	0	40	0
Bacteria; Firmicutes; Negativicutes; Veillonellales-Selenomonadales; Veillonellaceae; Veillonella; uncultured bacterium	70	0	37	0	46	0	38	0	37	0
Bacteria; Proteobacteria; Gammaproteobacteria; Enterobacterales; Enterobacteriaceae; Citrobacter; uncultured bacterium	52	0	29	0	76	0	0	0	71	0
Bacteria; Bacteroidota; Bacteroidia; Bacteroidales; Bacteroidaceae; Bacteroides; uncultured bacterium	0	0	42	48	19	67	20	0	32	0
Bacteria; Firmicutes; Clostridia; Oscillospirales; Butyricicoccaceae; Butyricicoccus; uncultured bacterium	0	0	21	0	23	0	26	121	37	0
Bacteria; Bacteroidota; Bacteroidia; Bacteroidales; Bacteroidaceae; Bacteroides; uncultured bacterium	20	59	73	13	7	16	9	23	7	0
Bacteria; Firmicutes; Clostridia; Oscillospirales; Ruminococcaceae; Incertae Sedis; uncultured bacterium	0	0	56	0	0	126	0	0	45	0
Bacteria; Firmicutes; Negativicutes; Veillonellales-Selenomonadales; Veillonellaceae; Veillonella; uncultured bacterium	0	0	0	0	116	16	95	0	0	0
Bacteria; Proteobacteria; Gammaproteobacteria; Enterobacterales; Enterobacteriaceae; Citrobacter; uncultured bacterium	68	0	16	0	81	0	0	0	61	0
Bacteria; Bacteroidota; Bacteroidia; Bacteroidales; Bacteroidaceae; Bacteroides; uncultured bacterium	57	0	32	10	24	15	48	4	36	0
Bacteria; Firmicutes; Negativicutes; Veillonellales-Selenomonadales; Veillonellaceae; Megasphaera; uncultured bacterium	0	98	0	0	0	94	0	0	0	34
Bacteria; Firmicutes; Clostridia; Lachnospirales; Lachnospiraceae; Blautia; uncultured bacterium	0	5	13	15	0	19	113	36	25	0
Bacteria; Firmicutes; Clostridia; Lachnospirales; Lachnospiraceae; Blautia; uncultured bacterium	0	0	17	37	42	41	0	24	65	0
Bacteria; Proteobacteria; Gammaproteobacteria; Enterobacterales; Enterobacteriaceae; Enterobacter; uncultured bacterium	74	51	12	0	0	0	12	16	30	30
Bacteria; Actinobacteriota; Actinobacteria; NA; NA; uncultured; uncultured bacterium	0	225	0	0	0	0	0	0	0	0
Bacteria; Actinobacteriota; Actinobacteria; Bifidobacteriales; Bifidobacteriaceae; Bifidobacterium; uncultured bacterium	0	16	87	15	21	18	60	8	0	0
Bacteria; Proteobacteria; Gammaproteobacteria; Enterobacterales; Enterobacteriaceae; Citrobacter; uncultured bacterium	59	0	22	0	62	0	15	0	66	0
Bacteria; Actinobacteriota; Actinobacteria; Bifidobacteriales; Bifidobacteriaceae; Bifidobacterium; uncultured bacterium	0	16	88	7	17	12	64	20	0	0
Bacteria; Firmicutes; Clostridia; Clostridiales; Clostridiaceae; Clostridium sensu stricto 13; uncultured bacterium	0	0	41	79	86	0	3	0	15	0
Bacteria; Firmicutes; Clostridia; Lachnospirales; Lachnospiraceae; Blautia; uncultured bacterium	0	0	22	29	35	42	0	32	64	0
Bacteria; Firmicutes; Clostridia; Lachnospirales; Lachnospiraceae; Hungatella; uncultured bacterium	0	0	0	62	31	27	0	70	34	0
Bacteria; Proteobacteria; Gammaproteobacteria; Enterobacterales; Enterobacteriaceae; Citrobacter; uncultured bacterium	67	0	30	0	63	0	0	0	63	0
Bacteria; Proteobacteria; Gammaproteobacteria; Pseudomonadales; Pseudomonadaceae; Pseudomonas; uncultured bacterium	53	0	0	0	170	0	0	0	0	0
Bacteria; Proteobacteria; Gammaproteobacteria; Enterobacterales; Enterobacteriaceae; Enterobacter; uncultured bacterium	57	53	22	0	28	0	23	23	16	0
Bacteria; Firmicutes; Clostridia; Clostridiales; Clostridiaceae; Clostridium sensu stricto 1; uncultured bacterium	36	0	38	0	51	0	44	0	53	0
Bacteria; Firmicutes; Negativicutes; Veillonellales-Selenomonadales; Veillonellaceae; Megasphaera; uncultured bacterium	0	109	0	0	0	74	0	0	0	39
Bacteria; Firmicutes; Negativicutes; Veillonellales-Selenomonadales; Veillonellaceae; Veillonella; uncultured bacterium	0	28	0	0	0	0	194	0	0	0
Bacteria; Proteobacteria; Gammaproteobacteria; Enterobacterales; Enterobacteriaceae; Enterobacter; uncultured bacterium	50	0	71	0	10	0	64	0	26	0
Bacteria; Proteobacteria; Gammaproteobacteria; Enterobacterales; Enterobacteriaceae; Enterobacter; uncultured bacterium	38	0	93	0	22	0	52	0	16	0
Bacteria; Proteobacteria; Gammaproteobacteria; Enterobacterales; Enterobacteriaceae; Enterobacter; uncultured bacterium	37	0	77	0	19	0	67	0	21	0
Bacteria; Actinobacteriota; Actinobacteria; Bifidobacteriales; Bifidobacteriaceae; Bifidobacterium; uncultured bacterium	0	21	76	19	9	20	44	32	0	0
Bacteria; Proteobacteria; Gammaproteobacteria; Enterobacterales; Enterobacteriaceae; Citrobacter; uncultured bacterium	43	0	19	0	67	13	15	0	63	0
Bacteria; Firmicutes; Bacilli; Lactobacillales; Lactobacillaceae; Lactobacillus; uncultured bacterium	0	0	106	0	0	0	114	0	0	0
Bacteria; Firmicutes; Clostridia; Oscillospirales; Butyricicoccaceae; Butyricicoccus; uncultured bacterium	0	0	59	0	52	0	27	35	47	0
Bacteria; Firmicutes; Clostridia; Lachnospirales; Lachnospiraceae; Lachnospiraceae FCS020 group; uncultured bacterium	0	0	0	133	0	34	0	53	0	0
Bacteria; Proteobacteria; Gammaproteobacteria; Enterobacterales; Enterobacteriaceae; Enterobacter; uncultured bacterium	76	53	30	0	18	0	14	12	16	0
Bacteria; Firmicutes; Bacilli; Lactobacillales; Lactobacillaceae; Lactobacillus; uncultured bacterium	0	0	117	0	0	0	102	0	0	0
Bacteria; Proteobacteria; Gammaproteobacteria; Enterobacterales; Enterobacteriaceae; Enterobacter; uncultured bacterium	42	0	74	0	16	0	67	0	19	0
Bacteria; Actinobacteriota; Coriobacteriia; Coriobacteriales; Coriobacteriaceae; Collinsella; uncultured bacterium	0	44	16	33	0	27	33	25	28	12
Bacteria; Bacteroidota; Bacteroidia; Bacteroidales; Bacteroidaceae; Bacteroides; uncultured bacterium	0	0	37	42	18	70	19	11	21	0
Bacteria; Proteobacteria; Gammaproteobacteria; Enterobacterales; Enterobacteriaceae; Citrobacter; uncultured bacterium	64	0	30	0	65	0	0	0	58	0
Bacteria; Proteobacteria; Gammaproteobacteria; Enterobacterales; Enterobacteriaceae; Citrobacter; uncultured bacterium	54	0	27	0	71	0	16	0	49	0
Bacteria; Proteobacteria; Gammaproteobacteria; Enterobacterales; Enterobacteriaceae; Citrobacter; uncultured bacterium	59	0	27	0	71	0	12	0	47	0
Bacteria; Bacteroidota; Bacteroidia; Bacteroidales; Bacteroidaceae; Bacteroides; uncultured bacterium	54	0	27	8	34	9	39	9	36	0
Bacteria; Firmicutes; Clostridia; Oscillospirales; Oscillospiraceae; Flavonifractor; uncultured bacterium	0	0	13	24	16	47	30	53	12	21
Bacteria; Firmicutes; Clostridia; Oscillospirales; Oscillospiraceae; Flavonifractor; uncultured bacterium	0	0	0	39	14	54	0	58	37	14
Bacteria; Bacteroidota; Bacteroidia; Bacteroidales; Bacteroidaceae; Bacteroides; uncultured bacterium	60	0	23	7	27	9	40	9	40	0
Bacteria; Firmicutes; Clostridia; Clostridiales; Clostridiaceae; Clostridium sensu stricto 13; uncultured bacterium	39	0	40	29	21	0	47	0	39	0
Bacteria; Firmicutes; Clostridia; Lachnospirales; Lachnospiraceae; Blautia; uncultured bacterium	0	0	20	26	51	35	0	21	62	0
Bacteria; Actinobacteriota; Actinobacteria; Bifidobacteriales; Bifidobacteriaceae; Bifidobacterium; uncultured bacterium	0	0	65	0	18	22	47	14	11	37
Bacteria; Firmicutes; Negativicutes; Veillonellales-Selenomonadales; Veillonellaceae; Megasphaera; uncultured bacterium	0	0	26	99	0	0	48	40	0	0
Bacteria; Firmicutes; Clostridia; Oscillospirales; Oscillospiraceae; Flavonifractor; uncultured bacterium	0	0	0	26	18	51	0	61	15	41
Bacteria; Proteobacteria; Gammaproteobacteria; Enterobacterales; Enterobacteriaceae; uncultured; uncultured bacterium	52	0	17	0	57	12	21	0	52	0
Bacteria; Firmicutes; Clostridia; Peptostreptococcales-Tissierellales; Family XI; Peptoniphilus; uncultured bacterium	0	0	0	111	0	100	0	0	0	0
Bacteria; Firmicutes; Negativicutes; Veillonellales-Selenomonadales; NA; uncultured; uncultured bacterium	0	0	0	0	0	0	211	0	0	0
Bacteria; Firmicutes; Clostridia; Clostridiales; Clostridiaceae; Clostridium sensu stricto 13; uncultured bacterium	0	0	52	82	60	0	7	0	9	0
Bacteria; Firmicutes; Negativicutes; Veillonellales-Selenomonadales; Veillonellaceae; Megasphaera; uncultured bacterium	0	0	39	81	0	0	53	37	0	0
Bacteria; Proteobacteria; Gammaproteobacteria; Enterobacterales; Enterobacteriaceae; Enterobacter; uncultured bacterium	44	0	83	0	12	0	59	0	11	0
Bacteria; Actinobacteriota; Actinobacteria; Bifidobacteriales; Bifidobacteriaceae; Bifidobacterium; uncultured bacterium	0	16	70	9	19	22	44	23	6	0
Bacteria; Firmicutes; Clostridia; Clostridiales; Clostridiaceae; Clostridium sensu stricto 13; uncultured bacterium	0	0	43	75	68	0	6	0	17	0
Bacteria; Proteobacteria; Gammaproteobacteria; Enterobacterales; Enterobacteriaceae; Enterobacter; uncultured bacterium	44	0	96	0	0	0	68	0	0	0
Bacteria; Firmicutes; Negativicutes; Veillonellales-Selenomonadales; Veillonellaceae; Megasphaera; uncultured bacterium	0	77	0	0	0	91	0	0	0	40
Bacteria; Firmicutes; Bacilli; Lactobacillales; Enterococcaceae; Enterococcus; uncultured bacterium	0	0	208	0	0	0	0	0	0	0
Bacteria; Firmicutes; Clostridia; Peptostreptococcales-Tissierellales; Family XI; Peptoniphilus; uncultured bacterium	0	0	0	115	0	93	0	0	0	0
Bacteria; Firmicutes; Negativicutes; Veillonellales-Selenomonadales; Veillonellaceae; Megasphaera; uncultured bacterium	0	81	0	0	0	94	0	0	0	32
Bacteria; Firmicutes; Clostridia; Oscillospirales; Oscillospiraceae; Flavonifractor; uncultured bacterium	0	0	0	32	33	41	0	54	12	35
Bacteria; Proteobacteria; Gammaproteobacteria; Enterobacterales; Enterobacteriaceae; Citrobacter; uncultured bacterium	47	0	14	0	54	0	20	0	71	0
Bacteria; Firmicutes; Negativicutes; Veillonellales-Selenomonadales; Veillonellaceae; Megasphaera; uncultured bacterium	0	81	0	0	0	91	0	0	0	34
Bacteria; Actinobacteriota; Actinobacteria; Bifidobacteriales; Bifidobacteriaceae; Bifidobacterium; uncultured bacterium	0	13	66	12	11	17	55	24	8	0
Bacteria; Firmicutes; Bacilli; Lactobacillales; Lactobacillaceae; Lactobacillus; uncultured bacterium	0	0	101	0	0	0	105	0	0	0
Bacteria; Proteobacteria; Gammaproteobacteria; Enterobacterales; Enterobacteriaceae; Citrobacter; uncultured bacterium	44	0	24	23	60	0	12	0	42	0
Bacteria; Firmicutes; Clostridia; Clostridiales; Clostridiaceae; Clostridium sensu stricto 1; uncultured bacterium	35	0	45	0	38	0	43	0	44	0
Bacteria; Firmicutes; Negativicutes; Veillonellales-Selenomonadales; Veillonellaceae; Veillonella; uncultured bacterium	0	28	0	0	0	0	177	0	0	0
Bacteria; Firmicutes; Clostridia; Oscillospirales; Oscillospiraceae; Flavonifractor; uncultured bacterium	0	0	31	25	23	44	0	52	21	9
Bacteria; Bacteroidota; Bacteroidia; Bacteroidales; Bacteroidaceae; Bacteroides; uncultured bacterium	0	0	30	37	18	67	25	0	28	0
Bacteria; Proteobacteria; Gammaproteobacteria; Enterobacterales; Enterobacteriaceae; Klebsiella; uncultured bacterium	41	0	71	0	14	16	35	0	27	0
Bacteria; Actinobacteriota; Actinobacteria; Bifidobacteriales; Bifidobacteriaceae; Bifidobacterium; uncultured bacterium	0	12	64	16	19	17	58	0	18	0
Bacteria; Proteobacteria; Gammaproteobacteria; Burkholderiales; Sutterellaceae; Sutterella; uncultured bacterium	0	0	13	80	0	21	29	61	0	0
Bacteria; Proteobacteria; Gammaproteobacteria; Enterobacterales; Enterobacteriaceae; Citrobacter; uncultured bacterium	62	0	25	0	65	0	0	0	51	0
Bacteria; Proteobacteria; Gammaproteobacteria; Enterobacterales; Enterobacteriaceae; uncultured; uncultured bacterium	52	0	21	0	67	0	0	0	63	0
Bacteria; Proteobacteria; Gammaproteobacteria; Enterobacterales; Enterobacteriaceae; Klebsiella; uncultured bacterium	40	9	62	0	12	8	36	8	28	0
Bacteria; Firmicutes; Clostridia; Peptostreptococcales-Tissierellales; Peptostreptococcaceae; Terrisporobacter; uncultured bacterium	31	0	53	22	0	5	39	12	41	0
Bacteria; Firmicutes; Negativicutes; Veillonellales-Selenomonadales; Veillonellaceae; Veillonella; uncultured bacterium	0	29	0	0	0	0	174	0	0	0
Bacteria; Actinobacteriota; Actinobacteria; Bifidobacteriales; Bifidobacteriaceae; Bifidobacterium; uncultured bacterium	0	9	83	6	11	18	44	32	0	0
Bacteria; Actinobacteriota; Actinobacteria; Bifidobacteriales; Bifidobacteriaceae; uncultured; uncultured bacterium	0	0	0	0	0	0	203	0	0	0
Bacteria; Proteobacteria; Gammaproteobacteria; Enterobacterales; Enterobacteriaceae; Citrobacter; uncultured bacterium	46	0	28	0	57	0	0	0	71	0
Bacteria; Firmicutes; Clostridia; Peptostreptococcales-Tissierellales; Peptostreptococcaceae; Terrisporobacter; uncultured bacterium	26	0	54	32	0	12	23	13	42	0
Bacteria; Actinobacteriota; Actinobacteria; Bifidobacteriales; Bifidobacteriaceae; Bifidobacterium; uncultured bacterium	0	11	79	10	20	18	63	0	0	0
Bacteria; Actinobacteriota; Actinobacteria; Bifidobacteriales; Bifidobacteriaceae; Bifidobacterium; uncultured bacterium	0	0	64	0	21	20	60	7	29	0
Bacteria; Firmicutes; Clostridia; Oscillospirales; Butyricicoccaceae; Butyricicoccus; uncultured bacterium	0	0	46	0	41	33	31	17	33	0
Bacteria; Firmicutes; Clostridia; Clostridiales; Clostridiaceae; Clostridium sensu stricto 13; uncultured bacterium	0	0	37	80	65	0	10	0	9	0
Bacteria; Firmicutes; Clostridia; Lachnospirales; Lachnospiraceae; Anaerostipes; uncultured bacterium	0	0	18	58	125	0	0	0	0	0
Bacteria; Proteobacteria; Gammaproteobacteria; Enterobacterales; Enterobacteriaceae; Citrobacter; uncultured bacterium	44	0	19	0	71	0	6	0	60	0
Bacteria; Proteobacteria; Gammaproteobacteria; Enterobacterales; Enterobacteriaceae; Enterobacter; uncultured bacterium	40	0	61	0	18	0	58	0	23	0
Bacteria; Proteobacteria; Gammaproteobacteria; Enterobacterales; Enterobacteriaceae; Citrobacter; uncultured bacterium	45	0	24	0	67	0	12	0	51	0
Bacteria; Proteobacteria; Gammaproteobacteria; Enterobacterales; Enterobacteriaceae; uncultured; uncultured bacterium	42	0	20	0	70	0	0	0	67	0
Bacteria; Actinobacteriota; Coriobacteriia; Coriobacteriales; Coriobacteriaceae; Collinsella; uncultured bacterium	0	36	13	32	0	19	34	41	15	9
Bacteria; Firmicutes; Clostridia; Clostridiales; Clostridiaceae; Clostridium sensu stricto 1; uncultured bacterium	45	0	42	0	58	0	12	0	41	0
Bacteria; Proteobacteria; Gammaproteobacteria; Enterobacterales; Enterobacteriaceae; Citrobacter; uncultured bacterium	43	0	25	21	70	0	0	0	39	0
Bacteria; Proteobacteria; Gammaproteobacteria; Enterobacterales; Enterobacteriaceae; Enterobacter; uncultured bacterium	75	63	20	0	0	0	7	17	15	0
Bacteria; Firmicutes; Clostridia; Clostridiales; Clostridiaceae; Clostridium sensu stricto 1; uncultured bacterium	24	0	35	0	39	0	55	0	44	0
Bacteria; Firmicutes; Negativicutes; Veillonellales-Selenomonadales; Veillonellaceae; Megasphaera; uncultured bacterium	0	83	0	0	0	73	0	0	0	41
Bacteria; Firmicutes; Clostridia; Clostridiales; Clostridiaceae; Clostridium sensu stricto 13; uncultured bacterium	0	0	40	61	75	0	3	0	18	0
Bacteria; Firmicutes; Clostridia; Oscillospirales; Oscillospiraceae; Flavonifractor; uncultured bacterium	0	0	30	20	13	53	0	49	16	16
Bacteria; Proteobacteria; Gammaproteobacteria; Enterobacterales; Enterobacteriaceae; Citrobacter; uncultured bacterium	50	0	35	0	65	0	0	0	46	0
Bacteria; Firmicutes; Clostridia; Peptostreptococcales-Tissierellales; Peptostreptococcaceae; Terrisporobacter; uncultured bacterium	29	0	46	28	0	8	32	13	40	0
Bacteria; Proteobacteria; Gammaproteobacteria; Enterobacterales; Enterobacteriaceae; Klebsiella; uncultured bacterium	29	11	56	0	23	8	28	15	26	0
Bacteria; Firmicutes; Clostridia; Lachnospirales; Lachnospiraceae; Blautia; uncultured bacterium	0	5	12	9	0	0	121	28	21	0
Bacteria; Proteobacteria; Gammaproteobacteria; Enterobacterales; Enterobacteriaceae; Enterobacter; uncultured bacterium	59	60	13	26	12	0	7	6	12	0
Bacteria; Firmicutes; Clostridia; Peptostreptococcales-Tissierellales; Peptostreptococcaceae; Terrisporobacter; uncultured bacterium	27	0	44	21	17	9	28	0	49	0
Bacteria; Firmicutes; Clostridia; Peptostreptococcales-Tissierellales; Peptostreptococcaceae; Terrisporobacter; uncultured bacterium	20	0	39	30	13	9	38	0	46	0
Bacteria; Actinobacteriota; Actinobacteria; Bifidobacteriales; Bifidobacteriaceae; Bifidobacterium; uncultured bacterium	0	8	54	24	24	10	62	0	13	0
Bacteria; Firmicutes; Clostridia; Oscillospirales; Butyricicoccaceae; Butyricicoccus; uncultured bacterium	0	0	37	0	25	0	14	86	33	0
Bacteria; Proteobacteria; Gammaproteobacteria; Enterobacterales; Enterobacteriaceae; Enterobacter; uncultured bacterium	80	49	20	0	0	0	8	24	13	0
Bacteria; Bacteroidota; Bacteroidia; Bacteroidales; Bacteroidaceae; Bacteroides; uncultured bacterium	51	0	18	6	31	8	31	9	40	0
Bacteria; Firmicutes; Negativicutes; Veillonellales-Selenomonadales; Veillonellaceae; Veillonella; uncultured bacterium	0	26	0	0	0	0	0	20	148	0
Bacteria; Firmicutes; Clostridia; Lachnospirales; Lachnospiraceae; Blautia; uncultured bacterium	0	0	22	22	41	32	0	29	48	0
Bacteria; Firmicutes; Clostridia; Lachnospirales; Lachnospiraceae; Hungatella; uncultured bacterium	0	0	0	38	15	22	0	53	0	66
Bacteria; Proteobacteria; Gammaproteobacteria; Burkholderiales; Sutterellaceae; Sutterella; uncultured bacterium	0	0	0	19	36	83	0	0	56	0
Bacteria; Proteobacteria; Gammaproteobacteria; Burkholderiales; Sutterellaceae; Sutterella; uncultured bacterium	0	0	0	12	38	68	0	0	76	0
Bacteria; Proteobacteria; Gammaproteobacteria; Enterobacterales; Enterobacteriaceae; Klebsiella; uncultured bacterium	23	0	75	0	8	0	54	0	33	0
Bacteria; Firmicutes; Negativicutes; Veillonellales-Selenomonadales; Veillonellaceae; Megasphaera; uncultured bacterium	0	76	0	0	0	72	0	0	0	45
Bacteria; Actinobacteriota; Coriobacteriia; Coriobacteriales; Coriobacteriaceae; Collinsella; uncultured bacterium	0	32	18	12	20	15	22	41	0	33
Bacteria; Bacteroidota; Bacteroidia; Bacteroidales; Bacteroidaceae; Bacteroides; uncultured bacterium	0	0	19	32	30	51	13	28	20	0
Bacteria; Proteobacteria; Gammaproteobacteria; Enterobacterales; Enterobacteriaceae; Citrobacter; uncultured bacterium	48	0	20	0	68	0	0	0	56	0
Bacteria; Firmicutes; Negativicutes; Veillonellales-Selenomonadales; Veillonellaceae; Megasphaera; uncultured bacterium	0	0	32	80	0	0	39	41	0	0
Bacteria; Bacteroidota; Bacteroidia; Bacteroidales; Bacteroidaceae; Bacteroides; uniformis	0	0	24	38	17	59	16	13	25	0
Bacteria; Firmicutes; Clostridia; Oscillospirales; Ruminococcaceae; Faecalibacterium; uncultured bacterium	0	0	0	0	0	192	0	0	0	0
Bacteria; Proteobacteria; Gammaproteobacteria; Enterobacterales; Enterobacteriaceae; Klebsiella; uncultured bacterium	46	0	68	0	6	0	43	0	28	0
Bacteria; Firmicutes; Clostridia; Clostridiales; Clostridiaceae; Clostridium sensu stricto 1; uncultured bacterium	31	0	43	0	49	0	35	0	33	0
Bacteria; Firmicutes; Clostridia; Oscillospirales; Oscillospiraceae; Flavonifractor; uncultured bacterium	0	0	23	35	16	38	0	57	0	22
Bacteria; Firmicutes; Clostridia; Peptostreptococcales-Tissierellales; Peptostreptococcaceae; Terrisporobacter; uncultured bacterium	24	0	37	24	12	5	42	0	45	0
Bacteria; Firmicutes; Negativicutes; Veillonellales-Selenomonadales; Veillonellaceae; Megasphaera; uncultured bacterium	0	84	0	0	0	74	0	0	0	31
Bacteria; Proteobacteria; Gammaproteobacteria; Enterobacterales; Enterobacteriaceae; uncultured; uncultured bacterium	47	0	18	0	73	0	0	0	50	0
Bacteria; Proteobacteria; Gammaproteobacteria; Enterobacterales; Enterobacteriaceae; Enterobacter; uncultured bacterium	38	0	62	0	16	0	52	0	20	0
Bacteria; Actinobacteriota; Actinobacteria; Bifidobacteriales; Bifidobacteriaceae; Bifidobacterium; uncultured bacterium	0	13	63	11	15	15	62	0	9	0
Bacteria; Firmicutes; Negativicutes; Veillonellales-Selenomonadales; Veillonellaceae; Veillonella; uncultured bacterium	0	0	0	0	100	16	72	0	0	0
Bacteria; Proteobacteria; Gammaproteobacteria; Enterobacterales; Enterobacteriaceae; Enterobacter; uncultured bacterium	68	51	7	0	0	0	13	18	30	0
Bacteria; Firmicutes; Clostridia; Peptostreptococcales-Tissierellales; Peptostreptococcaceae; Terrisporobacter; uncultured bacterium	41	0	41	21	0	12	36	7	29	0
Bacteria; Proteobacteria; Gammaproteobacteria; Enterobacterales; Enterobacteriaceae; Citrobacter; uncultured bacterium	39	0	16	0	59	25	10	0	38	0
Bacteria; Bacteroidota; Bacteroidia; Bacteroidales; Bacteroidaceae; Bacteroides; uncultured bacterium	37	0	21	10	29	12	36	10	32	0
Bacteria; Firmicutes; Negativicutes; Veillonellales-Selenomonadales; Veillonellaceae; Megasphaera; uncultured bacterium	0	0	0	94	0	0	47	46	0	0
Bacteria; Bacteroidota; Bacteroidia; Bacteroidales; Bacteroidaceae; Bacteroides; uncultured bacterium	40	15	27	17	10	34	12	16	15	0
Bacteria; Proteobacteria; Gammaproteobacteria; Enterobacterales; Enterobacteriaceae; Citrobacter; uncultured bacterium	39	0	23	0	75	0	0	0	49	0
Bacteria; Firmicutes; Clostridia; Lachnospirales; Lachnospiraceae; Hungatella; uncultured bacterium	0	0	0	41	18	28	0	40	59	0
Bacteria; Proteobacteria; Gammaproteobacteria; Enterobacterales; Enterobacteriaceae; Citrobacter; uncultured bacterium	43	0	14	0	63	0	16	0	49	0
Bacteria; Proteobacteria; Gammaproteobacteria; Enterobacterales; Enterobacteriaceae; Citrobacter; uncultured bacterium	43	0	25	0	52	0	10	0	55	0
Bacteria; Firmicutes; Clostridia; Oscillospirales; Oscillospiraceae; Intestinimonas; uncultured bacterium	0	0	63	0	122	0	0	0	0	0
Bacteria; Firmicutes; Negativicutes; Veillonellales-Selenomonadales; Veillonellaceae; Megasphaera; uncultured bacterium	0	0	40	77	0	0	29	39	0	0
Bacteria; Firmicutes; Clostridia; Oscillospirales; Oscillospiraceae; Flavonifractor; uncultured bacterium	0	0	14	28	19	44	0	60	0	20
Bacteria; Firmicutes; Clostridia; Oscillospirales; Oscillospiraceae; Flavonifractor; uncultured bacterium	0	0	7	29	26	36	27	47	6	7
Bacteria; Proteobacteria; Gammaproteobacteria; Enterobacterales; Enterobacteriaceae; Citrobacter; uncultured bacterium	45	0	14	0	67	0	8	0	50	0
Bacteria; Firmicutes; Clostridia; Oscillospirales; Butyricicoccaceae; Butyricicoccus; uncultured bacterium	0	84	29	0	20	0	19	0	32	0
Bacteria; Firmicutes; Clostridia; Lachnospirales; Lachnospiraceae; Eisenbergiella; uncultured bacterium	0	0	21	0	110	0	53	0	0	0
Bacteria; Firmicutes; Negativicutes; Veillonellales-Selenomonadales; Veillonellaceae; Megasphaera; uncultured bacterium	0	0	0	89	0	0	43	52	0	0
Bacteria; Proteobacteria; Gammaproteobacteria; Enterobacterales; Enterobacteriaceae; Enterobacter; uncultured bacterium	59	64	12	0	0	0	12	14	21	0
Bacteria; Proteobacteria; Gammaproteobacteria; Enterobacterales; Enterobacteriaceae; Enterobacter; uncultured bacterium	56	47	14	0	18	0	6	14	27	0
Bacteria; Firmicutes; Clostridia; Clostridiales; Clostridiaceae; Clostridium sensu stricto 1; uncultured bacterium	31	0	37	0	43	0	46	0	25	0
Bacteria; Firmicutes; Negativicutes; Veillonellales-Selenomonadales; Veillonellaceae; Megasphaera; uncultured bacterium	0	68	0	0	0	76	0	0	0	38
Bacteria; Actinobacteriota; Coriobacteriia; Coriobacteriales; Coriobacteriaceae; Collinsella; uncultured bacterium	0	42	0	25	0	28	20	28	21	18
Bacteria; Firmicutes; Negativicutes; Veillonellales-Selenomonadales; Veillonellaceae; Megasphaera; uncultured bacterium	0	0	0	77	0	0	40	65	0	0
Bacteria; Proteobacteria; Gammaproteobacteria; Enterobacterales; Enterobacteriaceae; Citrobacter; uncultured bacterium	50	0	16	0	66	0	11	0	38	0
Bacteria; Proteobacteria; Gammaproteobacteria; Enterobacterales; Enterobacteriaceae; Citrobacter; uncultured bacterium	44	0	16	0	51	0	14	0	56	0
Bacteria; Bacteroidota; Bacteroidia; Bacteroidales; Bacteroidaceae; Bacteroides; uncultured bacterium	39	0	21	11	21	16	31	10	32	0
Bacteria; Proteobacteria; Gammaproteobacteria; Enterobacterales; Enterobacteriaceae; Klebsiella; uncultured bacterium	30	0	85	0	9	0	40	0	17	0
Bacteria; Proteobacteria; Gammaproteobacteria; Enterobacterales; Enterobacteriaceae; Klebsiella; uncultured bacterium	29	11	53	0	23	7	25	12	21	0
Bacteria; Firmicutes; Clostridia; Oscillospirales; Ruminococcaceae; Ruminococcus; uncultured bacterium	0	0	16	35	9	11	0	27	34	48
Bacteria; Proteobacteria; Gammaproteobacteria; Enterobacterales; Enterobacteriaceae; Klebsiella; uncultured bacterium	32	0	64	0	27	0	34	0	22	0
Bacteria; Firmicutes; Clostridia; Clostridiales; Clostridiaceae; Clostridium sensu stricto 1; uncultured bacterium	31	0	41	0	40	0	38	0	29	0
Bacteria; Firmicutes; Negativicutes; Veillonellales-Selenomonadales; Veillonellaceae; Veillonella; uncultured bacterium	0	64	0	0	0	115	0	0	0	0
Bacteria; Bacteroidota; Bacteroidia; Bacteroidales; Bacteroidaceae; Bacteroides; uncultured bacterium	42	0	24	0	33	0	32	15	32	0
Bacteria; Bacteroidota; Bacteroidia; Bacteroidales; Bacteroidaceae; Bacteroides; uncultured bacterium	41	0	16	10	23	12	39	10	27	0
Bacteria; Firmicutes; Clostridia; Clostridiales; Clostridiaceae; Clostridium sensu stricto 13; uncultured bacterium	0	0	56	20	14	0	40	0	48	0
Bacteria; Firmicutes; Clostridia; Oscillospirales; Ruminococcaceae; Ruminococcus; uncultured bacterium	0	0	23	41	15	39	0	25	35	0
Bacteria; Proteobacteria; Gammaproteobacteria; Burkholderiales; Sutterellaceae; Sutterella; uncultured bacterium	0	0	0	10	33	75	0	0	60	0
Bacteria; Firmicutes; Negativicutes; Veillonellales-Selenomonadales; Veillonellaceae; Veillonella; uncultured bacterium	109	0	68	0	0	0	0	0	0	0
Bacteria; Bacteroidota; Bacteroidia; Bacteroidales; Bacteroidaceae; Bacteroides; uncultured bacterium	39	0	18	20	26	14	18	12	30	0
Bacteria; Proteobacteria; Gammaproteobacteria; Enterobacterales; Enterobacteriaceae; Citrobacter; uncultured bacterium	41	0	16	0	59	0	12	0	48	0
Bacteria; Firmicutes; Negativicutes; Veillonellales-Selenomonadales; Veillonellaceae; Megasphaera; uncultured bacterium	0	68	0	0	0	72	0	0	0	36
Bacteria; Actinobacteriota; Actinobacteria; Bifidobacteriales; Bifidobacteriaceae; Bifidobacterium; uncultured bacterium	0	0	47	0	19	17	44	9	9	31
Bacteria; Proteobacteria; Gammaproteobacteria; Enterobacterales; Enterobacteriaceae; uncultured; uncultured bacterium	50	0	14	0	62	0	0	0	49	0
Bacteria; Bacteroidota; Bacteroidia; Bacteroidales; Bacteroidaceae; Bacteroides; uncultured bacterium	47	0	10	11	24	12	36	3	32	0
Bacteria; Proteobacteria; Gammaproteobacteria; Enterobacterales; Enterobacteriaceae; Citrobacter; uncultured bacterium	38	0	16	0	68	0	12	0	41	0
Bacteria; Proteobacteria; Gammaproteobacteria; Enterobacterales; Enterobacteriaceae; Klebsiella; uncultured bacterium	31	0	63	0	20	0	45	0	16	0
Bacteria; Proteobacteria; Gammaproteobacteria; Enterobacterales; Enterobacteriaceae; Citrobacter; uncultured bacterium	47	0	14	0	64	0	5	0	44	0
Bacteria; Actinobacteriota; Coriobacteriia; Coriobacteriales; Coriobacteriaceae; Collinsella; uncultured bacterium	0	48	15	12	0	32	25	18	24	0
Bacteria; Actinobacteriota; Coriobacteriia; Coriobacteriales; Coriobacteriaceae; Collinsella; uncultured bacterium	0	41	10	31	0	24	18	0	50	0
Bacteria; Firmicutes; Clostridia; Oscillospirales; Oscillospiraceae; Flavonifractor; uncultured bacterium	0	0	9	19	19	38	0	62	0	27
Bacteria; Proteobacteria; Gammaproteobacteria; Enterobacterales; Enterobacteriaceae; Citrobacter; uncultured bacterium	48	0	15	0	73	0	0	0	37	0
Bacteria; Firmicutes; Negativicutes; Veillonellales-Selenomonadales; Veillonellaceae; Megasphaera; uncultured bacterium	0	59	0	0	0	79	0	0	0	35
Bacteria; Firmicutes; Clostridia; Oscillospirales; Ruminococcaceae; Ruminococcus; uncultured bacterium	0	0	23	12	46	30	0	28	34	0
Bacteria; Proteobacteria; Gammaproteobacteria; Enterobacterales; Enterobacteriaceae; Klebsiella; uncultured bacterium	38	7	55	9	21	0	21	5	16	0
Bacteria; Proteobacteria; Gammaproteobacteria; Enterobacterales; Enterobacteriaceae; Klebsiella; uncultured bacterium	26	0	47	16	30	0	25	3	25	0
Bacteria; Firmicutes; Clostridia; Lachnospirales; Lachnospiraceae; Murimonas; uncultured bacterium	0	73	0	0	0	40	0	59	0	0
Bacteria; Actinobacteriota; Coriobacteriia; Coriobacteriales; Coriobacteriaceae; Collinsella; uncultured bacterium	0	34	18	14	0	31	28	27	0	20
Bacteria; Firmicutes; Negativicutes; Veillonellales-Selenomonadales; Veillonellaceae; Megasphaera; uncultured bacterium	0	0	33	53	0	0	38	48	0	0
Bacteria; Firmicutes; Clostridia; Oscillospirales; Ruminococcaceae; Ruminococcus; uncultured bacterium	0	0	16	36	17	19	0	29	55	0
Bacteria; Firmicutes; Clostridia; Oscillospirales; Oscillospiraceae; Flavonifractor; uncultured bacterium	0	0	0	22	16	44	0	47	14	29
Bacteria; Proteobacteria; Gammaproteobacteria; Enterobacterales; Enterobacteriaceae; Klebsiella; uncultured bacterium	38	0	75	0	12	0	28	0	18	0
Bacteria; Proteobacteria; Gammaproteobacteria; Enterobacterales; Enterobacteriaceae; Klebsiella; uncultured bacterium	29	0	61	0	8	16	36	0	21	0
Bacteria; Firmicutes; Clostridia; Oscillospirales; [Clostridium] methylpentosum group; uncultured; uncultured bacterium	0	0	102	0	69	0	0	0	0	0
Bacteria; Proteobacteria; Gammaproteobacteria; Enterobacterales; Enterobacteriaceae; Citrobacter; uncultured bacterium	56	0	15	0	53	0	0	0	46	0
Bacteria; Proteobacteria; Gammaproteobacteria; Enterobacterales; Enterobacteriaceae; Klebsiella; uncultured bacterium	35	0	77	0	13	0	26	0	19	0
Bacteria; Bacteroidota; Bacteroidia; Bacteroidales; Bacteroidaceae; Bacteroides; uncultured bacterium	34	0	21	5	26	11	28	3	42	0
Bacteria; Actinobacteriota; Actinobacteria; Bifidobacteriales; Bifidobacteriaceae; Bifidobacterium; uncultured bacterium	0	14	67	8	8	18	55	0	0	0
Bacteria; Firmicutes; Clostridia; Lachnospirales; Lachnospiraceae; Lachnospira; uncultured bacterium	0	0	52	55	16	0	0	0	47	0
Bacteria; Firmicutes; Clostridia; Oscillospirales; Oscillospiraceae; Flavonifractor; uncultured bacterium	0	0	0	23	23	44	0	45	5	30
Bacteria; Bacteroidota; Bacteroidia; Bacteroidales; Bacteroidaceae; Bacteroides; uncultured bacterium	36	0	10	18	21	12	32	4	36	0
Bacteria; Actinobacteriota; Coriobacteriia; Coriobacteriales; Coriobacteriaceae; Collinsella; uncultured bacterium	0	41	23	27	0	28	24	0	0	26
Bacteria; Actinobacteriota; Coriobacteriia; Coriobacteriales; Coriobacteriaceae; Collinsella; uncultured bacterium	0	40	29	14	0	31	19	0	17	19
Bacteria; Firmicutes; Clostridia; Lachnospirales; Lachnospiraceae; Lachnospira; uncultured bacterium	0	0	96	0	57	0	0	0	16	0
Bacteria; Firmicutes; Clostridia; Clostridiales; Clostridiaceae; Clostridium sensu stricto 13; uncultured bacterium	0	0	46	14	14	0	42	0	53	0
Bacteria; Firmicutes; Clostridia; Lachnospirales; Lachnospiraceae; Blautia; uncultured bacterium	0	0	12	29	29	23	0	28	48	0
Bacteria; Firmicutes; Clostridia; Lachnospirales; Lachnospiraceae; uncultured; uncultured bacterium	0	0	2	26	26	23	22	11	0	59
Bacteria; Proteobacteria; Gammaproteobacteria; Burkholderiales; Sutterellaceae; Sutterella; uncultured bacterium	0	0	0	61	38	5	0	24	41	0
Bacteria; Proteobacteria; Gammaproteobacteria; Enterobacterales; Enterobacteriaceae; Klebsiella; uncultured bacterium	31	0	67	0	12	9	20	0	29	0
Bacteria; Actinobacteriota; Coriobacteriia; Coriobacteriales; Coriobacteriaceae; Collinsella; uncultured bacterium	0	44	21	10	0	32	22	26	13	0
Bacteria; Firmicutes; Clostridia; Oscillospirales; Ruminococcaceae; Ruminococcus; uncultured bacterium	0	0	13	24	29	54	0	22	26	0
Bacteria; Firmicutes; Clostridia; Oscillospirales; Oscillospiraceae; Flavonifractor; uncultured bacterium	0	0	10	24	20	37	0	57	0	20
Bacteria; Proteobacteria; Gammaproteobacteria; Burkholderiales; Sutterellaceae; Sutterella; uncultured bacterium	0	0	0	63	32	13	0	41	19	0
Bacteria; Firmicutes; Clostridia; Oscillospirales; Oscillospiraceae; Flavonifractor; uncultured bacterium	0	0	0	19	13	38	0	57	0	41
Bacteria; Firmicutes; Clostridia; Peptostreptococcales-Tissierellales; Peptostreptococcaceae; Terrisporobacter; uncultured bacterium	20	0	42	24	0	5	32	0	44	0
Bacteria; Firmicutes; Clostridia; Oscillospirales; Ruminococcaceae; Ruminococcus; uncultured bacterium	0	0	17	32	25	21	0	23	48	0
Bacteria; Firmicutes; Clostridia; Lachnospirales; Lachnospiraceae; uncultured; uncultured bacterium	0	0	6	32	35	13	17	7	0	56
Bacteria; Firmicutes; Clostridia; Lachnospirales; Lachnospiraceae; Lachnospiraceae FCS020 group; uncultured bacterium	0	0	0	91	0	34	0	41	0	0
Bacteria; Proteobacteria; Gammaproteobacteria; Burkholderiales; Sutterellaceae; Sutterella; uncultured bacterium	0	0	0	68	20	13	0	44	21	0
Bacteria; Bacteroidota; Bacteroidia; Bacteroidales; Bacteroidaceae; Bacteroides; uncultured bacterium	37	0	22	5	24	11	24	6	36	0
Bacteria; Proteobacteria; Gammaproteobacteria; Enterobacterales; Enterobacteriaceae; Citrobacter; uncultured bacterium	36	0	16	0	65	0	11	0	37	0
Bacteria; Proteobacteria; Gammaproteobacteria; Enterobacterales; Enterobacteriaceae; Klebsiella; uncultured bacterium	17	7	58	6	21	0	29	7	20	0
Bacteria; Firmicutes; Clostridia; Oscillospirales; Butyricicoccaceae; Butyricicoccus; uncultured bacterium	0	42	19	0	13	0	28	38	25	0
Bacteria; Firmicutes; Clostridia; Oscillospirales; Butyricicoccaceae; Butyricicoccus; uncultured bacterium	0	0	17	0	8	111	21	0	8	0
Bacteria; Firmicutes; Clostridia; Oscillospirales; Oscillospiraceae; Flavonifractor; uncultured bacterium	0	0	16	21	19	42	0	42	6	19
Bacteria; Proteobacteria; Gammaproteobacteria; Enterobacterales; Enterobacteriaceae; Enterobacter; uncultured bacterium	50	55	10	0	0	0	5	22	22	0
Bacteria; Bacteroidota; Bacteroidia; Bacteroidales; Bacteroidaceae; Bacteroides; uncultured bacterium	42	0	22	7	22	12	19	1	39	0
Bacteria; Proteobacteria; Gammaproteobacteria; Enterobacterales; Enterobacteriaceae; Citrobacter; uncultured bacterium	31	0	14	0	54	9	6	0	50	0
Bacteria; Firmicutes; Clostridia; Peptostreptococcales-Tissierellales; Peptostreptococcaceae; Terrisporobacter; uncultured bacterium	24	0	44	19	0	4	27	11	34	0
Bacteria; Proteobacteria; Gammaproteobacteria; Enterobacterales; Enterobacteriaceae; Klebsiella; uncultured bacterium	21	0	66	0	26	0	21	0	29	0
Bacteria; Firmicutes; Clostridia; Oscillospirales; Ruminococcaceae; Ruminococcus; uncultured bacterium	0	0	17	15	48	30	0	27	26	0
Bacteria; Firmicutes; Clostridia; Lachnospirales; Lachnospiraceae; Lachnospiraceae NC2004 group; uncultured bacterium	0	0	0	163	0	0	0	0	0	0
Bacteria; Firmicutes; Negativicutes; Veillonellales-Selenomonadales; Veillonellaceae; Megasphaera; uncultured bacterium	0	0	0	87	0	0	38	38	0	0
Bacteria; Bacteroidota; Bacteroidia; Bacteroidales; Bacteroidaceae; Bacteroides; uncultured bacterium	46	0	18	6	25	12	22	5	28	0
Bacteria; Proteobacteria; Gammaproteobacteria; Enterobacterales; Enterobacteriaceae; Klebsiella; uncultured bacterium	26	12	48	9	21	0	27	4	15	0
Bacteria; Actinobacteriota; Coriobacteriia; Coriobacteriales; Coriobacteriaceae; Collinsella; uncultured bacterium	0	31	20	26	0	20	27	26	0	12
Bacteria; Firmicutes; Negativicutes; Veillonellales-Selenomonadales; Veillonellaceae; Veillonella; uncultured bacterium	0	24	0	0	0	0	0	16	122	0
Bacteria; Actinobacteriota; Coriobacteriia; Coriobacteriales; Coriobacteriaceae; Collinsella; uncultured bacterium	0	21	22	11	42	14	15	13	24	0
Bacteria; Firmicutes; Clostridia; Oscillospirales; Oscillospiraceae; Flavonifractor; uncultured bacterium	0	0	15	28	11	42	0	51	0	15
Bacteria; Firmicutes; Negativicutes; Veillonellales-Selenomonadales; Veillonellaceae; Megasphaera; uncultured bacterium	0	0	0	77	0	0	43	42	0	0
Bacteria; Firmicutes; Negativicutes; Veillonellales-Selenomonadales; Veillonellaceae; Megasphaera; uncultured bacterium	0	0	0	71	0	0	48	43	0	0
Bacteria; Proteobacteria; Gammaproteobacteria; Enterobacterales; Enterobacteriaceae; Klebsiella; uncultured bacterium	41	0	51	0	17	0	35	0	17	0
Bacteria; Proteobacteria; Gammaproteobacteria; Enterobacterales; Enterobacteriaceae; Klebsiella; uncultured bacterium	39	0	61	0	15	0	28	0	18	0
Bacteria; Firmicutes; Clostridia; Oscillospirales; Oscillospiraceae; Flavonifractor; uncultured bacterium	0	0	13	20	18	28	0	56	0	26
Bacteria; Firmicutes; Clostridia; Lachnospirales; Lachnospiraceae; Lachnospiraceae NC2004 group; uncultured bacterium	0	0	0	0	0	0	0	161	0	0
Bacteria; Bacteroidota; Bacteroidia; Bacteroidales; Bacteroidaceae; Bacteroides; uncultured bacterium	47	0	21	11	11	8	29	10	23	0
Bacteria; Actinobacteriota; Coriobacteriia; Coriobacteriales; Coriobacteriaceae; Collinsella; uncultured bacterium	0	49	29	24	0	27	15	0	16	0
Bacteria; Firmicutes; Negativicutes; Veillonellales-Selenomonadales; Veillonellaceae; Veillonella; uncultured bacterium	0	0	160	0	0	0	0	0	0	0
Bacteria; Firmicutes; Clostridia; Clostridiales; Clostridiaceae; Clostridium sensu stricto 13; uncultured bacterium	0	0	8	64	39	0	8	0	41	0
Bacteria; Firmicutes; Negativicutes; Veillonellales-Selenomonadales; Veillonellaceae; Megasphaera; uncultured bacterium	0	0	0	86	0	0	39	35	0	0
Bacteria; Bacteroidota; Bacteroidia; Bacteroidales; Bacteroidaceae; Bacteroides; uncultured bacterium	40	0	19	8	25	9	31	7	20	0
Bacteria; Bacteroidota; Bacteroidia; Bacteroidales; Bacteroidaceae; Bacteroides; uncultured bacterium	34	0	20	9	23	9	28	7	29	0
Bacteria; Bacteroidota; Bacteroidia; Bacteroidales; Bacteroidaceae; Bacteroides; uncultured bacterium	34	0	11	11	19	11	22	26	25	0
Bacteria; Firmicutes; Negativicutes; Veillonellales-Selenomonadales; Veillonellaceae; Megasphaera; uncultured bacterium	0	0	0	83	0	0	39	37	0	0
Bacteria; Firmicutes; Clostridia; Oscillospirales; Oscillospiraceae; Flavonifractor; uncultured bacterium	0	0	0	33	15	35	0	40	0	36
Bacteria; Firmicutes; Clostridia; Oscillospirales; Oscillospiraceae; Flavonifractor; uncultured bacterium	0	0	0	21	12	31	0	49	8	38
Bacteria; Proteobacteria; Gammaproteobacteria; Enterobacterales; Enterobacteriaceae; Enterobacter; uncultured bacterium	45	0	53	0	0	0	37	0	23	0
Bacteria; Firmicutes; Clostridia; Peptostreptococcales-Tissierellales; Peptostreptococcaceae; Terrisporobacter; uncultured bacterium	41	0	32	10	10	17	11	0	37	0
Bacteria; Firmicutes; Clostridia; Peptostreptococcales-Tissierellales; Peptostreptococcaceae; Terrisporobacter; uncultured bacterium	29	0	52	7	0	22	37	0	11	0
Bacteria; Proteobacteria; Gammaproteobacteria; Enterobacterales; Enterobacteriaceae; Klebsiella; uncultured bacterium	21	0	58	0	11	11	34	0	23	0
Bacteria; Firmicutes; Negativicutes; Veillonellales-Selenomonadales; Veillonellaceae; Megasphaera; uncultured bacterium	0	52	0	0	0	66	0	0	0	40
Bacteria; Firmicutes; Clostridia; Clostridiales; Clostridiaceae; Clostridium sensu stricto 1; uncultured bacterium	10	0	39	0	11	0	46	0	51	0
Bacteria; Proteobacteria; Gammaproteobacteria; Burkholderiales; Sutterellaceae; Sutterella; uncultured bacterium	0	0	36	24	0	25	33	0	0	39
Bacteria; Proteobacteria; Gammaproteobacteria; Enterobacterales; Enterobacteriaceae; Citrobacter; uncultured bacterium	21	0	12	0	55	19	8	0	41	0
Bacteria; Firmicutes; Clostridia; Oscillospirales; Oscillospiraceae; Flavonifractor; uncultured bacterium	0	0	0	19	17	29	26	45	0	20
Bacteria; Proteobacteria; Gammaproteobacteria; Burkholderiales; Sutterellaceae; Sutterella; uncultured bacterium	0	0	0	10	33	70	0	0	43	0
Bacteria; Proteobacteria; Gammaproteobacteria; Enterobacterales; Enterobacteriaceae; uncultured; uncultured bacterium	47	24	0	39	0	33	0	0	12	0
Bacteria; Actinobacteriota; Coriobacteriia; Coriobacteriales; Coriobacteriaceae; Collinsella; uncultured bacterium	0	37	25	20	0	25	25	0	0	23
Bacteria; Firmicutes; NA; NA; NA; uncultured; uncultured bacterium	0	0	0	0	0	155	0	0	0	0
Bacteria; Proteobacteria; Gammaproteobacteria; Enterobacterales; Enterobacteriaceae; Enterobacter; uncultured bacterium	52	65	0	0	15	0	0	0	22	0
Bacteria; Proteobacteria; Gammaproteobacteria; Enterobacterales; Enterobacteriaceae; Klebsiella; uncultured bacterium	32	0	58	0	19	0	32	0	13	0
Bacteria; Bacteroidota; Bacteroidia; Bacteroidales; Bacteroidaceae; Bacteroides; uncultured bacterium	27	0	11	11	23	2	31	24	25	0
Bacteria; Proteobacteria; Gammaproteobacteria; Enterobacterales; Enterobacteriaceae; Citrobacter; uncultured bacterium	27	0	18	0	43	0	12	0	54	0
Bacteria; Firmicutes; Clostridia; Peptostreptococcales-Tissierellales; Peptostreptococcaceae; Terrisporobacter; uncultured bacterium	20	0	55	8	0	34	28	0	9	0
Bacteria; Actinobacteriota; Coriobacteriia; Coriobacteriales; Coriobacteriaceae; Collinsella; uncultured bacterium	0	23	19	22	0	25	15	36	14	0
Bacteria; Firmicutes; Clostridia; Oscillospirales; Oscillospiraceae; Flavonifractor; uncultured bacterium	0	0	0	21	15	33	31	25	4	25
Bacteria; Bacteroidota; Bacteroidia; Bacteroidales; Bacteroidaceae; Bacteroides; uncultured bacterium	153	0	0	0	0	0	0	0	0	0
Bacteria; Bacteroidota; Bacteroidia; Bacteroidales; Bacteroidaceae; Bacteroides; uncultured bacterium	44	0	16	6	20	8	22	6	31	0
Bacteria; Firmicutes; Clostridia; Oscillospirales; Butyricicoccaceae; Butyricicoccus; uncultured bacterium	0	61	14	0	23	0	23	0	32	0
Bacteria; Actinobacteriota; Actinobacteria; Bifidobacteriales; Bifidobacteriaceae; Bifidobacterium; uncultured bacterium	0	11	56	19	14	0	33	9	11	0
Bacteria; Proteobacteria; Gammaproteobacteria; Burkholderiales; Sutterellaceae; Sutterella; uncultured bacterium	0	0	0	6	39	60	0	0	48	0
Bacteria; Firmicutes; Clostridia; Clostridiales; Clostridiaceae; Clostridium sensu stricto 1; uncultured bacterium	39	0	31	0	40	0	9	0	33	0
Bacteria; Proteobacteria; Gammaproteobacteria; Enterobacterales; Enterobacteriaceae; Citrobacter; uncultured bacterium	27	0	9	0	69	0	11	0	36	0
Bacteria; Actinobacteriota; Actinobacteria; Bifidobacteriales; Bifidobacteriaceae; Bifidobacterium; uncultured bacterium	0	0	48	0	11	17	54	9	13	0
Bacteria; Proteobacteria; Gammaproteobacteria; Enterobacterales; Enterobacteriaceae; Klebsiella; uncultured bacterium	25	0	66	0	10	0	22	0	28	0
Bacteria; Firmicutes; Clostridia; Lachnospirales; Lachnospiraceae; uncultured; uncultured bacterium	0	0	9	37	37	38	21	9	0	0
Bacteria; Proteobacteria; Gammaproteobacteria; Burkholderiales; Sutterellaceae; Sutterella; uncultured bacterium	0	0	0	12	17	61	0	0	61	0
Bacteria; Proteobacteria; Gammaproteobacteria; Enterobacterales; Enterobacteriaceae; Enterobacter; uncultured bacterium	60	60	0	0	11	0	0	0	19	0
Bacteria; Firmicutes; Negativicutes; Veillonellales-Selenomonadales; NA; uncultured; uncultured bacterium	0	150	0	0	0	0	0	0	0	0
Bacteria; Proteobacteria; Gammaproteobacteria; Burkholderiales; Sutterellaceae; Sutterella; uncultured bacterium	0	0	0	63	27	11	0	29	20	0
Bacteria; Firmicutes; Clostridia; Oscillospirales; Oscillospiraceae; Flavonifractor; uncultured bacterium	0	0	0	20	13	39	0	33	12	33
Bacteria; Firmicutes; Clostridia; Oscillospirales; Butyricicoccaceae; Butyricicoccus; uncultured bacterium	0	0	43	0	46	0	22	0	38	0
Bacteria; Proteobacteria; Gammaproteobacteria; Burkholderiales; Sutterellaceae; Sutterella; uncultured bacterium	0	0	0	61	18	18	0	34	18	0
Bacteria; Bacteroidota; Bacteroidia; Bacteroidales; Bacteroidaceae; Bacteroides; uncultured bacterium	35	0	20	10	18	10	23	3	29	0
Bacteria; Bacteroidota; Bacteroidia; Bacteroidales; Bacteroidaceae; Bacteroides; uncultured bacterium	33	0	16	10	14	10	26	12	27	0
Bacteria; Proteobacteria; Gammaproteobacteria; Enterobacterales; Enterobacteriaceae; Klebsiella; uncultured bacterium	29	5	44	6	29	0	26	2	7	0
Bacteria; Actinobacteriota; Coriobacteriia; Coriobacteriales; Coriobacteriaceae; Collinsella; uncultured bacterium	0	30	21	24	0	19	22	21	11	0
Bacteria; Proteobacteria; Gammaproteobacteria; Burkholderiales; Sutterellaceae; Sutterella; uncultured bacterium	0	0	46	18	0	16	35	0	0	33
Bacteria; Proteobacteria; Gammaproteobacteria; Burkholderiales; Sutterellaceae; Sutterella; uncultured bacterium	0	0	35	38	0	21	29	0	0	25
Bacteria; Proteobacteria; Gammaproteobacteria; Burkholderiales; Sutterellaceae; Sutterella; uncultured bacterium	0	0	31	18	0	24	33	0	0	42
Bacteria; Firmicutes; Clostridia; Lachnospirales; Lachnospiraceae; Lachnospira; uncultured bacterium	0	0	22	0	6	64	0	0	56	0
Bacteria; Proteobacteria; Gammaproteobacteria; Enterobacterales; Enterobacteriaceae; Klebsiella; uncultured bacterium	16	0	50	0	31	0	22	0	28	0
Bacteria; Proteobacteria; Gammaproteobacteria; Enterobacterales; Enterobacteriaceae; Klebsiella; uncultured bacterium	14	0	44	0	25	0	37	0	27	0
Bacteria; Actinobacteriota; Actinobacteria; Bifidobacteriales; Bifidobacteriaceae; Bifidobacterium; uncultured bacterium	0	8	42	13	16	15	53	0	0	0
Bacteria; Firmicutes; Clostridia; Lachnospirales; Lachnospiraceae; Lachnospira; uncultured bacterium	0	0	58	22	25	0	0	0	42	0
Bacteria; Firmicutes; Negativicutes; Veillonellales-Selenomonadales; Veillonellaceae; Megasphaera; uncultured bacterium	0	0	0	73	0	0	28	46	0	0
Bacteria; Proteobacteria; Gammaproteobacteria; Enterobacterales; Enterobacteriaceae; Enterobacter; uncultured bacterium	55	37	10	0	0	0	8	16	20	0
Bacteria; Firmicutes; Clostridia; Oscillospirales; Oscillospiraceae; Flavonifractor; uncultured bacterium	0	0	0	25	18	37	0	42	14	10
Bacteria; Bacteroidota; Bacteroidia; Bacteroidales; NA; uncultured; uncultured bacterium	0	0	0	0	0	0	146	0	0	0
Bacteria; Firmicutes; Bacilli; Lactobacillales; Enterococcaceae; Enterococcus; uncultured bacterium	145	0	0	0	0	0	0	0	0	0
Bacteria; Firmicutes; Clostridia; Clostridiales; Clostridiaceae; Clostridium sensu stricto 1; uncultured bacterium	37	0	31	0	26	0	12	0	39	0
Bacteria; Proteobacteria; Gammaproteobacteria; Enterobacterales; Enterobacteriaceae; Enterobacter; uncultured bacterium	37	23	0	41	0	34	0	0	10	0
Bacteria; Proteobacteria; Gammaproteobacteria; Enterobacterales; Enterobacteriaceae; uncultured; uncultured bacterium	0	145	0	0	0	0	0	0	0	0
Bacteria; Firmicutes; Negativicutes; Veillonellales-Selenomonadales; Veillonellaceae; Megasphaera; uncultured bacterium	0	0	0	68	0	0	38	39	0	0
Bacteria; Firmicutes; Clostridia; Oscillospirales; Oscillospiraceae; Flavonifractor; uncultured bacterium	0	0	0	12	21	31	0	43	0	38
Bacteria; Cyanobacteria; Cyanobacteriia; Cyanobacteriales; Desertifilaceae; Oscillatoria; uncultured bacterium	144	0	0	0	0	0	0	0	0	0
Bacteria; Firmicutes; Negativicutes; Veillonellales-Selenomonadales; Veillonellaceae; Veillonella; uncultured bacterium	98	0	46	0	0	0	0	0	0	0
Bacteria; Actinobacteriota; Coriobacteriia; Coriobacteriales; Coriobacteriaceae; Collinsella; uncultured bacterium	0	11	28	18	0	19	11	25	10	22
Bacteria; Actinobacteriota; Actinobacteria; Bifidobacteriales; Bifidobacteriaceae; Bifidobacterium; uncultured bacterium	0	6	56	0	16	14	41	0	11	0
Bacteria; Firmicutes; Clostridia; Lachnospirales; Lachnospiraceae; Lachnospira; uncultured bacterium	0	0	81	0	47	0	0	0	16	0
Bacteria; Firmicutes; Clostridia; Lachnospirales; Lachnospiraceae; uncultured; uncultured bacterium	0	0	5	29	29	49	24	8	0	0
Bacteria; Firmicutes; Negativicutes; Veillonellales-Selenomonadales; Veillonellaceae; Megasphaera; uncultured bacterium	0	0	0	60	0	0	36	48	0	0
Bacteria; Firmicutes; Negativicutes; Veillonellales-Selenomonadales; Veillonellaceae; Megasphaera; uncultured bacterium	0	0	0	54	0	0	40	49	0	0
Bacteria; Firmicutes; Clostridia; Clostridiales; Clostridiaceae; Clostridium sensu stricto 1; uncultured bacterium	0	0	0	0	0	0	0	0	143	0
Bacteria; Firmicutes; Clostridia; Clostridiales; Clostridiaceae; Clostridium sensu stricto 1; uncultured bacterium	35	0	29	0	34	0	8	0	36	0
Bacteria; Firmicutes; Clostridia; Clostridiales; Clostridiaceae; Clostridium sensu stricto 1; uncultured bacterium	33	0	26	0	49	0	8	0	26	0
Bacteria; Bacteroidota; Bacteroidia; Bacteroidales; Bacteroidaceae; Bacteroides; uncultured bacterium	32	0	18	10	19	6	33	5	19	0
Bacteria; Firmicutes; Clostridia; Lachnospirales; Lachnospiraceae; Murimonas; uncultured bacterium	0	51	0	0	0	47	0	44	0	0
Bacteria; Firmicutes; Clostridia; Peptostreptococcales-Tissierellales; Family XI; Peptoniphilus; uncultured bacterium	0	0	51	84	0	7	0	0	0	0
Bacteria; Firmicutes; Clostridia; Oscillospirales; Oscillospiraceae; Flavonifractor; uncultured bacterium	0	0	0	14	17	32	0	47	5	27
Bacteria; Firmicutes; Bacilli; Lactobacillales; Enterococcaceae; Enterococcus; uncultured bacterium	0	0	0	0	142	0	0	0	0	0
Bacteria; Bacteroidota; Bacteroidia; Bacteroidales; Bacteroidaceae; Bacteroides; uncultured bacterium	27	0	23	13	19	9	21	6	23	0
Bacteria; Actinobacteriota; Coriobacteriia; Coriobacteriales; Coriobacteriaceae; Collinsella; uncultured bacterium	0	23	0	21	0	27	20	19	5	26
Bacteria; Firmicutes; Clostridia; Lachnospirales; Lachnospiraceae; Hungatella; uncultured bacterium	0	0	70	1	38	32	0	0	0	0
Bacteria; Firmicutes; Clostridia; Clostridiales; Clostridiaceae; Clostridium sensu stricto 13; uncultured bacterium	0	0	39	8	19	0	35	0	40	0
Bacteria; Firmicutes; Clostridia; Peptostreptococcales-Tissierellales; Family XI; Peptoniphilus; uncultured bacterium	0	0	0	93	0	48	0	0	0	0
Bacteria; Proteobacteria; Gammaproteobacteria; Enterobacterales; Enterobacteriaceae; Citrobacter; uncultured bacterium	35	0	11	0	35	0	11	0	48	0
Bacteria; Firmicutes; Clostridia; Clostridiales; Clostridiaceae; Clostridium sensu stricto 13; uncultured bacterium	0	0	33	11	10	0	63	0	23	0
Bacteria; Firmicutes; Clostridia; Oscillospirales; Oscillospiraceae; Flavonifractor; uncultured bacterium	0	0	16	25	15	26	0	32	0	26
Bacteria; Proteobacteria; Gammaproteobacteria; Xanthomonadales; Xanthomonadaceae; Stenotrophomonas; uncultured bacterium	0	0	0	0	0	0	140	0	0	0
Bacteria; Proteobacteria; Gammaproteobacteria; Enterobacterales; Enterobacteriaceae; Klebsiella; uncultured bacterium	23	11	38	9	26	0	17	4	11	0
Bacteria; Firmicutes; Negativicutes; Veillonellales-Selenomonadales; Veillonellaceae; Megasphaera; uncultured bacterium	0	0	0	54	0	0	39	46	0	0
Bacteria; Bacteroidota; Bacteroidia; Bacteroidales; Bacteroidaceae; Bacteroides; uncultured bacterium	0	0	0	0	0	139	0	0	0	0
Bacteria; Firmicutes; Clostridia; Clostridiales; Clostridiaceae; Clostridium sensu stricto 1; uncultured bacterium	7	0	29	0	8	0	44	0	50	0
Bacteria; Proteobacteria; Gammaproteobacteria; Enterobacterales; Enterobacteriaceae; Citrobacter; uncultured bacterium	42	0	21	0	35	0	9	0	30	0
Bacteria; Actinobacteriota; Coriobacteriia; Coriobacteriales; Coriobacteriaceae; Collinsella; uncultured bacterium	19	24	23	14	0	33	24	0	0	0
Bacteria; Firmicutes; Clostridia; Lachnospirales; Lachnospiraceae; Murimonas; uncultured bacterium	0	44	0	0	0	48	0	45	0	0
Bacteria; Firmicutes; Clostridia; Oscillospirales; Butyricicoccaceae; Butyricicoccus; uncultured bacterium	0	0	36	0	46	0	27	0	28	0
Bacteria; Proteobacteria; Gammaproteobacteria; Burkholderiales; Sutterellaceae; Sutterella; uncultured bacterium	0	0	28	15	0	20	32	0	0	42
Bacteria; Firmicutes; Clostridia; Peptostreptococcales-Tissierellales; Family XI; Peptoniphilus; uncultured bacterium	0	0	0	90	0	47	0	0	0	0
Bacteria; Firmicutes; Negativicutes; Veillonellales-Selenomonadales; Veillonellaceae; Megasphaera; uncultured bacterium	0	0	0	71	0	0	33	33	0	0
Bacteria; Proteobacteria; Gammaproteobacteria; Burkholderiales; Sutterellaceae; Sutterella; uncultured bacterium	0	0	0	8	29	57	0	0	43	0
Bacteria; Bacteroidota; Bacteroidia; Bacteroidales; NA; uncultured; uncultured bacterium	0	0	0	0	0	0	0	0	137	0
Bacteria; Proteobacteria; Gammaproteobacteria; Enterobacterales; Enterobacteriaceae; uncultured; uncultured bacterium	48	18	9	0	4	0	7	27	23	0
Bacteria; Proteobacteria; Gammaproteobacteria; Burkholderiales; Sutterellaceae; Sutterella; uncultured bacterium	0	0	26	16	0	15	37	0	0	42
Bacteria; Firmicutes; Clostridia; Clostridiales; Clostridiaceae; Clostridium sensu stricto 1; uncultured bacterium	32	0	0	0	47	0	16	0	40	0
Bacteria; Bacteroidota; Bacteroidia; Bacteroidales; Bacteroidaceae; Bacteroides; uncultured bacterium	30	0	13	8	19	3	28	8	26	0
Bacteria; Firmicutes; Clostridia; Peptostreptococcales-Tissierellales; Peptostreptococcaceae; Terrisporobacter; uncultured bacterium	25	0	35	5	0	28	32	0	10	0
Bacteria; Proteobacteria; Gammaproteobacteria; Enterobacterales; Enterobacteriaceae; Klebsiella; uncultured bacterium	15	4	49	4	21	0	20	5	17	0
Bacteria; Actinobacteriota; Actinobacteria; Bifidobacteriales; Bifidobacteriaceae; Bifidobacterium; uncultured bacterium	0	0	60	0	17	12	39	7	0	0
Bacteria; Firmicutes; Clostridia; Lachnospirales; Lachnospiraceae; uncultured; uncultured bacterium	0	0	15	17	0	5	32	30	36	0
Bacteria; Firmicutes; Negativicutes; Veillonellales-Selenomonadales; Veillonellaceae; Megasphaera; uncultured bacterium	0	0	0	72	0	0	24	39	0	0
Bacteria; Proteobacteria; Gammaproteobacteria; Enterobacterales; Enterobacteriaceae; Klebsiella; uncultured bacterium	31	0	48	0	7	0	28	0	20	0
Bacteria; Firmicutes; Clostridia; Peptostreptococcales-Tissierellales; Peptostreptococcaceae; Terrisporobacter; uncultured bacterium	24	0	35	4	15	25	6	0	25	0
Bacteria; Proteobacteria; Gammaproteobacteria; Enterobacterales; Enterobacteriaceae; Klebsiella; uncultured bacterium	22	0	55	0	4	0	34	0	19	0
Bacteria; Proteobacteria; Gammaproteobacteria; Enterobacterales; Enterobacteriaceae; Klebsiella; uncultured bacterium	20	8	37	4	24	0	24	5	12	0
Bacteria; Actinobacteriota; Coriobacteriia; Coriobacteriales; Coriobacteriaceae; Collinsella; uncultured bacterium	0	35	14	16	0	20	22	0	27	0
Bacteria; Actinobacteriota; Coriobacteriia; Coriobacteriales; Coriobacteriaceae; Collinsella; uncultured bacterium	0	22	11	16	0	24	29	7	12	13
Bacteria; Firmicutes; Clostridia; Clostridiales; Clostridiaceae; Clostridium sensu stricto 13; uncultured bacterium	0	0	43	13	4	0	43	0	31	0
Bacteria; Firmicutes; Clostridia; Clostridiales; Clostridiaceae; Clostridium sensu stricto 13; uncultured bacterium	0	0	26	11	14	0	83	0	0	0
Bacteria; Firmicutes; Clostridia; Oscillospirales; Ruminococcaceae; Ruminococcus; uncultured bacterium	0	0	15	19	34	22	0	15	29	0
Bacteria; Firmicutes; Negativicutes; Veillonellales-Selenomonadales; Veillonellaceae; Megasphaera; uncultured bacterium	0	0	0	60	0	0	37	37	0	0
Bacteria; Firmicutes; Clostridia; Peptostreptococcales-Tissierellales; Peptostreptococcaceae; Terrisporobacter; uncultured bacterium	33	0	48	5	0	19	26	0	2	0
Bacteria; Proteobacteria; Gammaproteobacteria; Enterobacterales; Enterobacteriaceae; uncultured; uncultured bacterium	31	27	0	26	0	0	0	36	13	0
Bacteria; Actinobacteriota; Coriobacteriia; Coriobacteriales; Coriobacteriaceae; Collinsella; uncultured bacterium	0	51	23	22	0	20	17	0	0	0
Bacteria; Firmicutes; Clostridia; Lachnospirales; Lachnospiraceae; Murimonas; uncultured bacterium	0	43	0	0	0	45	0	45	0	0
Bacteria; Proteobacteria; Gammaproteobacteria; Enterobacterales; Enterobacteriaceae; uncultured; uncultured bacterium	31	36	0	0	9	36	20	0	0	0
Bacteria; Firmicutes; Clostridia; Peptostreptococcales-Tissierellales; Peptostreptococcaceae; Terrisporobacter; uncultured bacterium	19	0	48	3	0	20	35	0	7	0
Bacteria; Firmicutes; Clostridia; Oscillospirales; Butyricicoccaceae; Butyricicoccus; uncultured bacterium	0	68	0	0	0	37	27	0	0	0
Bacteria; Firmicutes; Clostridia; Oscillospirales; Oscillospiraceae; Flavonifractor; uncultured bacterium	0	0	0	15	16	20	0	52	13	16
Bacteria; Proteobacteria; Gammaproteobacteria; Enterobacterales; Enterobacteriaceae; Citrobacter; uncultured bacterium	26	0	9	0	52	0	12	0	32	0
Bacteria; Firmicutes; Clostridia; Peptostreptococcales-Tissierellales; Peptostreptococcaceae; Terrisporobacter; uncultured bacterium	22	0	34	5	0	5	27	11	27	0
Bacteria; Proteobacteria; Gammaproteobacteria; Enterobacterales; Enterobacteriaceae; Klebsiella; uncultured bacterium	19	0	45	0	15	0	23	0	29	0
Bacteria; Firmicutes; Clostridia; Lachnospirales; Lachnospiraceae; Lachnoclostridium; uncultured bacterium	0	0	15	18	0	8	30	24	36	0
Bacteria; Firmicutes; Clostridia; Lachnospirales; Lachnospiraceae; Lachnoclostridium; uncultured bacterium	0	0	13	28	0	7	41	9	33	0
Bacteria; Firmicutes; Clostridia; Peptostreptococcales-Tissierellales; Family XI; Peptoniphilus; uncultured bacterium	0	0	0	81	0	50	0	0	0	0
Bacteria; Firmicutes; Negativicutes; Veillonellales-Selenomonadales; Veillonellaceae; Megasphaera; uncultured bacterium	0	0	0	57	0	0	32	42	0	0
Bacteria; Firmicutes; Clostridia; Lachnospirales; Lachnospiraceae; Lachnospiraceae FCS020 group; uncultured bacterium	0	0	0	53	0	38	0	40	0	0
Bacteria; Proteobacteria; Gammaproteobacteria; Enterobacterales; Enterobacteriaceae; Klebsiella; uncultured bacterium	34	8	49	0	0	0	23	0	16	0
Bacteria; Firmicutes; Clostridia; Peptostreptococcales-Tissierellales; Peptostreptococcaceae; Terrisporobacter; uncultured bacterium	27	0	45	3	0	26	20	0	9	0
Bacteria; Firmicutes; Clostridia; Lachnospirales; Lachnospiraceae; Hungatella; uncultured bacterium	0	0	50	4	54	22	0	0	0	0
Bacteria; Firmicutes; Clostridia; Oscillospirales; Ruminococcaceae; Ruminococcus; uncultured bacterium	0	0	24	19	23	11	0	20	33	0
Bacteria; Proteobacteria; Gammaproteobacteria; Burkholderiales; Sutterellaceae; Sutterella; uncultured bacterium	0	0	0	9	29	6	18	35	0	33
Bacteria; Proteobacteria; Gammaproteobacteria; Burkholderiales; Sutterellaceae; Sutterella; uncultured bacterium	0	0	0	4	28	14	16	33	0	35
Bacteria; Actinobacteriota; Coriobacteriia; Coriobacteriales; Coriobacteriaceae; Collinsella; uncultured bacterium	0	22	23	24	0	14	15	0	31	0
Bacteria; Firmicutes; Clostridia; Oscillospirales; Ruminococcaceae; Ruminococcus; uncultured bacterium	0	0	15	17	37	0	0	26	34	0
Bacteria; Firmicutes; Negativicutes; Veillonellales-Selenomonadales; Veillonellaceae; Megasphaera; uncultured bacterium	0	0	0	64	0	0	33	32	0	0
Bacteria; Proteobacteria; Gammaproteobacteria; Burkholderiales; Sutterellaceae; Sutterella; uncultured bacterium	0	0	0	50	0	60	17	0	2	0
Bacteria; Firmicutes; NA; NA; NA; uncultured; uncultured bacterium	128	0	0	0	0	0	0	0	0	0
Bacteria; Bacteroidota; Bacteroidia; Bacteroidales; Bacteroidaceae; Bacteroides; uncultured bacterium	28	0	17	6	27	4	25	7	14	0
Bacteria; Firmicutes; Negativicutes; Veillonellales-Selenomonadales; Veillonellaceae; Megasphaera; uncultured bacterium	0	0	0	64	0	0	34	30	0	0
Bacteria; Firmicutes; Negativicutes; Veillonellales-Selenomonadales; Veillonellaceae; Megasphaera; uncultured bacterium	0	0	0	56	0	0	31	41	0	0
Bacteria; Proteobacteria; Gammaproteobacteria; Burkholderiales; Sutterellaceae; Sutterella; uncultured bacterium	0	0	0	10	27	18	12	23	0	38
Bacteria; NA; NA; NA; NA; uncultured; uncultured bacterium	0	0	0	0	0	0	128	0	0	0
Bacteria; Proteobacteria; Gammaproteobacteria; Enterobacterales; Enterobacteriaceae; Enterobacter; uncultured bacterium	40	23	6	0	7	0	5	22	24	0
Bacteria; Firmicutes; Clostridia; Lachnospirales; Lachnospiraceae; Lachnospira; uncultured bacterium	0	0	74	0	47	0	0	0	6	0
Bacteria; Proteobacteria; Gammaproteobacteria; Burkholderiales; Sutterellaceae; Sutterella; uncultured bacterium	0	0	0	39	0	67	12	0	9	0
Bacteria; Proteobacteria; Gammaproteobacteria; Pseudomonadales; Pseudomonadaceae; Pseudomonas; uncultured bacterium	91	0	0	0	35	0	0	0	0	0
Bacteria; Bacteroidota; Bacteroidia; Bacteroidales; Bacteroidaceae; Bacteroides; uncultured bacterium	37	0	9	9	16	6	25	5	19	0
Bacteria; Firmicutes; Clostridia; Clostridiales; Clostridiaceae; Clostridium sensu stricto 1; uncultured bacterium	30	0	0	0	45	0	6	0	45	0
Bacteria; Actinobacteriota; Coriobacteriia; Coriobacteriales; Coriobacteriaceae; Collinsella; uncultured bacterium	0	48	15	15	0	26	22	0	0	0
Bacteria; Firmicutes; Negativicutes; Veillonellales-Selenomonadales; Veillonellaceae; Megasphaera; uncultured bacterium	0	0	0	66	0	0	33	27	0	0
Bacteria; Firmicutes; Negativicutes; Veillonellales-Selenomonadales; Veillonellaceae; Megasphaera; uncultured bacterium	0	0	0	66	0	0	33	27	0	0
Bacteria; Firmicutes; Clostridia; Lachnospirales; Lachnospiraceae; Anaerostipes; uncultured bacterium	0	0	0	0	0	0	67	0	0	59
Bacteria; Firmicutes; Clostridia; Lachnospirales; Lachnospiraceae; Lachnoclostridium; uncultured bacterium	0	0	17	17	0	4	43	21	23	0
Bacteria; NA; NA; NA; NA; uncultured; uncultured bacterium	0	0	0	0	0	0	0	0	125	0
Bacteria; Proteobacteria; Gammaproteobacteria; Enterobacterales; Enterobacteriaceae; Enterobacter; uncultured bacterium	27	17	0	36	0	39	0	0	5	0
Bacteria; Firmicutes; Clostridia; Lachnospirales; Lachnospiraceae; Lachnospira; uncultured bacterium	0	0	66	0	45	0	0	0	13	0
Bacteria; Proteobacteria; Gammaproteobacteria; Burkholderiales; Sutterellaceae; Sutterella; uncultured bacterium	0	0	21	19	0	7	43	0	0	34
Bacteria; Firmicutes; Negativicutes; Veillonellales-Selenomonadales; Veillonellaceae; Megasphaera; uncultured bacterium	0	0	0	69	0	0	19	36	0	0
Bacteria; Firmicutes; Negativicutes; Veillonellales-Selenomonadales; Veillonellaceae; Megasphaera; uncultured bacterium	0	0	0	58	0	0	36	30	0	0
Bacteria; Firmicutes; Clostridia; Oscillospirales; Oscillospiraceae; Flavonifractor; uncultured bacterium	0	0	0	19	9	23	14	39	0	20
Bacteria; Proteobacteria; Gammaproteobacteria; Enterobacterales; Enterobacteriaceae; Enterobacter; uncultured bacterium	42	17	11	0	7	0	7	20	19	0
Bacteria; Proteobacteria; Gammaproteobacteria; Enterobacterales; Enterobacteriaceae; Klebsiella; uncultured bacterium	26	0	45	0	11	0	33	0	8	0
Bacteria; Proteobacteria; Gammaproteobacteria; Enterobacterales; Enterobacteriaceae; Klebsiella; uncultured bacterium	26	0	51	0	0	10	21	0	15	0
Bacteria; Firmicutes; Negativicutes; Veillonellales-Selenomonadales; Veillonellaceae; Veillonella; uncultured bacterium	74	0	48	0	0	0	0	0	0	0
Bacteria; Bacteroidota; Bacteroidia; Bacteroidales; Bacteroidaceae; Bacteroides; uncultured bacterium	32	0	14	14	17	1	9	17	18	0
Bacteria; Firmicutes; Clostridia; Lachnospirales; Lachnospiraceae; Lachnoclostridium; uncultured bacterium	0	0	14	19	0	7	38	17	27	0
Bacteria; Firmicutes; Bacilli; Lactobacillales; Enterococcaceae; Enterococcus; uncultured bacterium	0	0	0	122	0	0	0	0	0	0
Bacteria; Bacteroidota; Bacteroidia; Bacteroidales; NA; uncultured; uncultured bacterium	0	0	0	122	0	0	0	0	0	0
Bacteria; Firmicutes; Negativicutes; Veillonellales-Selenomonadales; Veillonellaceae; Megasphaera; uncultured bacterium	0	0	0	58	0	0	33	31	0	0
Bacteria; Firmicutes; Clostridia; Lachnospirales; Lachnospiraceae; Blautia; uncultured bacterium	0	0	0	48	0	36	0	38	0	0
Bacteria; Proteobacteria; Gammaproteobacteria; Burkholderiales; Sutterellaceae; Sutterella; uncultured bacterium	0	0	0	41	0	61	19	0	1	0
Bacteria; Firmicutes; Clostridia; Peptostreptococcales-Tissierellales; Peptostreptococcaceae; Terrisporobacter; uncultured bacterium	30	0	21	6	14	12	7	0	31	0
Bacteria; Proteobacteria; Gammaproteobacteria; Enterobacterales; Enterobacteriaceae; uncultured; uncultured bacterium	27	23	0	0	14	23	34	0	0	0
Bacteria; Bacteroidota; Bacteroidia; Bacteroidales; Bacteroidaceae; Bacteroides; uncultured bacterium	23	0	16	8	16	10	29	5	14	0
Bacteria; Actinobacteriota; Coriobacteriia; Coriobacteriales; Coriobacteriaceae; Collinsella; uncultured bacterium	0	35	16	17	0	27	26	0	0	0
Bacteria; Actinobacteriota; Coriobacteriia; Coriobacteriales; Coriobacteriaceae; Collinsella; uncultured bacterium	0	28	24	18	0	32	19	0	0	0
Bacteria; Firmicutes; Clostridia; Lachnospirales; Lachnospiraceae; Lachnospira; uncultured bacterium	0	0	69	0	17	0	0	0	35	0
Bacteria; Firmicutes; Clostridia; Peptostreptococcales-Tissierellales; Family XI; Peptoniphilus; uncultured bacterium	0	0	0	79	0	42	0	0	0	0
Bacteria; Proteobacteria; Gammaproteobacteria; Xanthomonadales; Xanthomonadaceae; Stenotrophomonas; uncultured bacterium	120	0	0	0	0	0	0	0	0	0
Bacteria; Proteobacteria; Gammaproteobacteria; Pseudomonadales; Pseudomonadaceae; Pseudomonas; uncultured bacterium	37	0	0	0	0	0	83	0	0	0
Bacteria; Proteobacteria; Gammaproteobacteria; Enterobacterales; Enterobacteriaceae; Klebsiella; uncultured bacterium	32	7	54	0	0	0	19	0	8	0
Bacteria; Bacteroidota; Bacteroidia; Bacteroidales; Bacteroidaceae; Bacteroides; uncultured bacterium	27	0	12	9	22	15	14	1	19	0
Bacteria; Proteobacteria; Gammaproteobacteria; Enterobacterales; Enterobacteriaceae; Enterobacter; uncultured bacterium	20	22	0	37	0	35	0	0	5	0
Bacteria; Proteobacteria; Gammaproteobacteria; Enterobacterales; Enterobacteriaceae; Klebsiella; uncultured bacterium	19	0	39	0	0	23	18	0	20	0
Bacteria; Firmicutes; Clostridia; Lachnospirales; Lachnospiraceae; Lachnospiraceae NK4A136 group; uncultured bacterium	0	0	25	6	8	42	6	25	7	0
Bacteria; Firmicutes; Clostridia; Lachnospirales; Lachnospiraceae; uncultured; uncultured bacterium	0	0	7	29	24	31	23	5	0	0
Bacteria; Firmicutes; Clostridia; Lachnospirales; Lachnospiraceae; Blautia; uncultured bacterium	0	0	0	41	0	46	0	32	0	0
Bacteria; Proteobacteria; Gammaproteobacteria; Burkholderiales; Sutterellaceae; Sutterella; uncultured bacterium	0	0	0	37	0	61	16	0	5	0
Bacteria; Bacteroidota; Bacteroidia; Bacteroidales; Bacteroidaceae; Bacteroides; uncultured bacterium	38	0	11	10	12	6	23	4	14	0
Bacteria; Proteobacteria; Gammaproteobacteria; Enterobacterales; Enterobacteriaceae; Klebsiella; uncultured bacterium	16	0	50	0	16	0	13	0	23	0
Bacteria; Firmicutes; Clostridia; Lachnospirales; Lachnospiraceae; Lachnoclostridium; uncultured bacterium	0	0	118	0	0	0	0	0	0	0
Bacteria; Firmicutes; Clostridia; Lachnospirales; Lachnospiraceae; uncultured; uncultured bacterium	0	0	34	34	8	8	30	4	0	0
Bacteria; Firmicutes; Clostridia; Lachnospirales; Lachnospiraceae; uncultured; uncultured bacterium	0	0	19	27	0	31	0	41	0	0
Bacteria; Firmicutes; Clostridia; Oscillospirales; Ruminococcaceae; Ruminococcus; uncultured bacterium	0	0	12	26	12	0	0	22	46	0
Bacteria; Firmicutes; Clostridia; Oscillospirales; Oscillospiraceae; Flavonifractor; uncultured bacterium	0	0	0	16	13	24	18	31	0	16
Bacteria; Proteobacteria; Gammaproteobacteria; Enterobacterales; Enterobacteriaceae; uncultured; uncultured bacterium	40	15	7	14	20	0	4	0	17	0
Bacteria; Actinobacteriota; Coriobacteriia; Coriobacteriales; Coriobacteriaceae; Collinsella; uncultured bacterium	0	29	21	16	0	21	17	0	0	13
Bacteria; Firmicutes; Negativicutes; Veillonellales-Selenomonadales; Veillonellaceae; Megasphaera; uncultured bacterium	0	0	23	39	0	0	30	25	0	0
Bacteria; Proteobacteria; Gammaproteobacteria; Burkholderiales; Sutterellaceae; Sutterella; uncultured bacterium	0	0	0	7	18	5	20	30	0	37
Bacteria; Proteobacteria; Gammaproteobacteria; Enterobacterales; Enterobacteriaceae; Enterobacter; uncultured bacterium	37	20	0	10	21	6	0	22	0	0
Bacteria; Proteobacteria; Gammaproteobacteria; Enterobacterales; Enterobacteriaceae; Citrobacter; uncultured bacterium	27	0	11	0	34	0	13	0	31	0
Bacteria; Firmicutes; Clostridia; Clostridiales; Clostridiaceae; Clostridium sensu stricto 1; uncultured bacterium	23	0	29	0	25	0	6	0	33	0
Bacteria; Firmicutes; Clostridia; Peptostreptococcales-Tissierellales; Peptostreptococcaceae; Terrisporobacter; uncultured bacterium	0	0	49	1	0	21	0	5	40	0
Bacteria; Firmicutes; Clostridia; Lachnospirales; Lachnospiraceae; uncultured; uncultured bacterium	0	0	25	35	4	9	39	4	0	0
Bacteria; Firmicutes; Clostridia; Peptostreptococcales-Tissierellales; Family XI; Peptoniphilus; uncultured bacterium	0	0	0	81	0	35	0	0	0	0
Bacteria; Firmicutes; Clostridia; Oscillospirales; Oscillospiraceae; Flavonifractor; uncultured bacterium	0	0	0	19	14	23	0	48	0	12
Bacteria; Firmicutes; Clostridia; Oscillospirales; Ruminococcaceae; Ruminococcus; uncultured bacterium	0	0	25	18	34	0	0	17	21	0
Bacteria; Firmicutes; Clostridia; Oscillospirales; Oscillospiraceae; Flavonifractor; uncultured bacterium	0	0	0	17	5	18	20	36	0	19
Bacteria; Proteobacteria; Gammaproteobacteria; Enterobacterales; Enterobacteriaceae; Enterobacter; uncultured bacterium	48	32	0	0	0	10	0	0	24	0
Bacteria; Proteobacteria; Gammaproteobacteria; Enterobacterales; Enterobacteriaceae; Enterobacter; uncultured bacterium	30	28	0	16	10	8	0	22	0	0
Bacteria; Firmicutes; Clostridia; Clostridiales; Clostridiaceae; Clostridium sensu stricto 1; uncultured bacterium	26	0	0	0	40	0	8	0	40	0
Bacteria; Proteobacteria; Gammaproteobacteria; Enterobacterales; Enterobacteriaceae; Klebsiella; uncultured bacterium	20	0	45	0	0	24	17	0	8	0
Bacteria; Proteobacteria; Gammaproteobacteria; Enterobacterales; Enterobacteriaceae; Enterobacter; uncultured bacterium	16	28	0	36	0	30	0	0	4	0
Bacteria; Firmicutes; Clostridia; Clostridiales; Clostridiaceae; Clostridium sensu stricto 1; uncultured bacterium	10	0	30	0	4	0	31	0	39	0
Bacteria; Firmicutes; Clostridia; Lachnospirales; Lachnospiraceae; uncultured; uncultured bacterium	0	0	40	27	9	8	29	1	0	0
Bacteria; Firmicutes; Clostridia; Oscillospirales; Oscillospiraceae; Intestinimonas; uncultured bacterium	0	0	0	0	0	114	0	0	0	0
Bacteria; Proteobacteria; Gammaproteobacteria; Enterobacterales; Enterobacteriaceae; uncultured; uncultured bacterium	32	23	0	0	9	26	23	0	0	0
Bacteria; Firmicutes; Negativicutes; Veillonellales-Selenomonadales; Veillonellaceae; Megasphaera; uncultured bacterium	0	0	0	53	0	0	35	25	0	0
Bacteria; Proteobacteria; Gammaproteobacteria; Enterobacterales; Enterobacteriaceae; Enterobacter; uncultured bacterium	37	16	9	0	0	22	0	0	28	0
Bacteria; Firmicutes; Clostridia; Peptostreptococcales-Tissierellales; Peptostreptococcaceae; Terrisporobacter; uncultured bacterium	30	0	7	10	13	1	24	0	27	0
Bacteria; Proteobacteria; Gammaproteobacteria; Enterobacterales; Enterobacteriaceae; Klebsiella; uncultured bacterium	20	0	42	0	0	0	27	0	23	0
Bacteria; Proteobacteria; Gammaproteobacteria; Enterobacterales; Enterobacteriaceae; Klebsiella; uncultured bacterium	15	0	42	0	0	0	23	0	32	0
Bacteria; Firmicutes; Clostridia; Oscillospirales; Butyricicoccaceae; Butyricicoccus; uncultured bacterium	0	80	0	0	0	0	32	0	0	0
Bacteria; Actinobacteriota; Coriobacteriia; Coriobacteriales; Coriobacteriaceae; Collinsella; uncultured bacterium	0	23	0	23	0	17	23	11	9	6
Bacteria; Actinobacteriota; Actinobacteria; Bifidobacteriales; Bifidobacteriaceae; Bifidobacterium; uncultured bacterium	0	5	43	0	16	12	36	0	0	0
Bacteria; Firmicutes; Clostridia; Oscillospirales; Ruminococcaceae; Ruminococcus; uncultured bacterium	0	0	15	22	14	25	0	12	24	0
Bacteria; Proteobacteria; Gammaproteobacteria; Enterobacterales; Enterobacteriaceae; Klebsiella; uncultured bacterium	21	0	40	0	0	0	19	0	31	0
Bacteria; Proteobacteria; Gammaproteobacteria; Enterobacterales; Enterobacteriaceae; Klebsiella; uncultured bacterium	20	0	38	0	0	0	23	0	30	0
Bacteria; Firmicutes; Clostridia; Lachnospirales; Lachnospiraceae; Hungatella; uncultured bacterium	0	0	50	4	29	28	0	0	0	0
Bacteria; Firmicutes; Negativicutes; Veillonellales-Selenomonadales; Veillonellaceae; Megasphaera; uncultured bacterium	0	0	21	42	0	0	21	27	0	0
Bacteria; Firmicutes; Clostridia; Lachnospirales; Lachnospiraceae; uncultured; uncultured bacterium	0	0	20	0	9	20	28	34	0	0
Bacteria; Firmicutes; Clostridia; Peptostreptococcales-Tissierellales; Family XI; Peptoniphilus; uncultured bacterium	0	0	0	75	0	36	0	0	0	0
Bacteria; Firmicutes; Negativicutes; Veillonellales-Selenomonadales; Veillonellaceae; Megasphaera; uncultured bacterium	0	0	0	56	0	0	24	31	0	0
Bacteria; Firmicutes; Negativicutes; Veillonellales-Selenomonadales; Veillonellaceae; Megasphaera; uncultured bacterium	0	0	0	50	0	0	33	28	0	0
Bacteria; Firmicutes; Clostridia; Lachnospirales; Lachnospiraceae; Blautia; uncultured bacterium	0	0	0	39	0	37	0	35	0	0
Bacteria; Proteobacteria; Gammaproteobacteria; Enterobacterales; Enterobacteriaceae; uncultured; uncultured bacterium	25	24	0	9	0	0	0	31	21	0
Bacteria; Firmicutes; Clostridia; Lachnospirales; Lachnospiraceae; uncultured; uncultured bacterium	0	0	25	6	1	17	24	37	0	0
Bacteria; Firmicutes; Clostridia; Lachnospirales; Lachnospiraceae; uncultured; uncultured bacterium	0	0	0	43	0	57	0	0	0	10
Bacteria; Actinobacteriota; Coriobacteriia; Coriobacteriales; Coriobacteriaceae; Collinsella; uncultured bacterium	0	33	22	15	0	23	16	0	0	0
Bacteria; Actinobacteriota; Coriobacteriia; Coriobacteriales; Coriobacteriaceae; Collinsella; uncultured bacterium	0	24	31	14	0	22	18	0	0	0
Bacteria; Firmicutes; Clostridia; Peptostreptococcales-Tissierellales; Peptostreptococcaceae; Intestinibacter; uncultured bacterium	0	0	109	0	0	0	0	0	0	0
Bacteria; Firmicutes; Clostridia; Lachnospirales; Lachnospiraceae; uncultured; uncultured bacterium	0	0	9	20	0	8	31	23	18	0
Bacteria; Firmicutes; Clostridia; Oscillospirales; Oscillospiraceae; Flavonifractor; uncultured bacterium	0	0	0	19	0	12	0	25	19	34
Bacteria; Firmicutes; Clostridia; Clostridiales; Clostridiaceae; Clostridium sensu stricto 1; uncultured bacterium	39	0	0	0	31	0	8	0	30	0
Bacteria; Proteobacteria; Gammaproteobacteria; Enterobacterales; Enterobacteriaceae; Klebsiella; uncultured bacterium	18	0	37	0	0	23	17	0	13	0
Bacteria; Firmicutes; Clostridia; Lachnospirales; Lachnospiraceae; uncultured; uncultured bacterium	0	0	25	36	7	9	28	3	0	0
Bacteria; Firmicutes; Clostridia; Lachnospirales; Lachnospiraceae; uncultured; uncultured bacterium	0	0	18	42	6	4	27	11	0	0
Bacteria; Proteobacteria; Gammaproteobacteria; Burkholderiales; Sutterellaceae; Sutterella; uncultured bacterium	0	0	17	43	0	9	0	39	0	0
Bacteria; NA; NA; NA; NA; uncultured; uncultured bacterium	0	0	0	0	0	108	0	0	0	0
Bacteria; Proteobacteria; Gammaproteobacteria; Enterobacterales; Enterobacteriaceae; Enterobacter; uncultured bacterium	34	12	10	13	17	0	4	0	17	0
Bacteria; Proteobacteria; Gammaproteobacteria; Enterobacterales; Enterobacteriaceae; Enterobacter; uncultured bacterium	34	11	4	0	13	0	7	16	22	0
Bacteria; Bacteroidota; Bacteroidia; Bacteroidales; Bacteroidaceae; Bacteroides; uncultured bacterium	28	0	17	9	10	4	14	16	9	0
Bacteria; Proteobacteria; Gammaproteobacteria; Enterobacterales; Enterobacteriaceae; Enterobacter; uncultured bacterium	21	18	0	28	0	31	0	0	9	0
Bacteria; Bacteroidota; Bacteroidia; Bacteroidales; Bacteroidaceae; Bacteroides; uncultured bacterium	18	0	11	3	18	6	25	15	11	0
Bacteria; Firmicutes; Clostridia; Lachnospirales; Lachnospiraceae; Lachnospiraceae NK4A136 group; uncultured bacterium	0	0	29	5	11	32	4	23	3	0
Bacteria; Firmicutes; Clostridia; Lachnospirales; Lachnospiraceae; Lachnospiraceae NK4A136 group; uncultured bacterium	0	0	28	3	4	32	11	24	5	0
Bacteria; Firmicutes; Clostridia; Peptostreptococcales-Tissierellales; Family XI; Peptoniphilus; uncultured bacterium	0	0	0	67	0	40	0	0	0	0
Bacteria; Firmicutes; Clostridia; Lachnospirales; Lachnospiraceae; Blautia; uncultured bacterium	0	0	0	40	0	30	0	37	0	0
Bacteria; Proteobacteria; Gammaproteobacteria; Enterobacterales; Enterobacteriaceae; Enterobacter; uncultured bacterium	43	19	3	0	4	0	5	16	16	0
Bacteria; Proteobacteria; Gammaproteobacteria; Enterobacterales; Enterobacteriaceae; Enterobacter; uncultured bacterium	28	16	11	24	10	0	1	0	16	0
Bacteria; Proteobacteria; Gammaproteobacteria; Enterobacterales; Enterobacteriaceae; Klebsiella; uncultured bacterium	16	0	30	0	0	29	21	0	10	0
Bacteria; Firmicutes; Negativicutes; Veillonellales-Selenomonadales; Veillonellaceae; Megasphaera; uncultured bacterium	0	0	0	54	0	0	24	28	0	0
Bacteria; Proteobacteria; Gammaproteobacteria; Enterobacterales; Enterobacteriaceae; uncultured; uncultured bacterium	24	13	0	32	0	30	0	0	6	0
Bacteria; Firmicutes; Clostridia; Lachnospirales; Lachnospiraceae; uncultured; uncultured bacterium	0	0	32	32	6	7	22	6	0	0
Bacteria; Proteobacteria; Gammaproteobacteria; Burkholderiales; Sutterellaceae; Sutterella; uncultured bacterium	0	0	0	37	0	50	17	0	1	0
Bacteria; Proteobacteria; Gammaproteobacteria; Pseudomonadales; Moraxellaceae; Acinetobacter; uncultured bacterium	0	0	0	17	0	25	0	0	0	63
Bacteria; Proteobacteria; Gammaproteobacteria; Enterobacterales; Enterobacteriaceae; uncultured; uncultured bacterium	37	15	8	0	5	0	4	23	12	0
Bacteria; Proteobacteria; Gammaproteobacteria; Enterobacterales; Enterobacteriaceae; uncultured; uncultured bacterium	34	18	0	0	5	24	23	0	0	0
Bacteria; Proteobacteria; Gammaproteobacteria; Enterobacterales; Enterobacteriaceae; Klebsiella; uncultured bacterium	19	0	41	0	0	12	20	0	12	0
Bacteria; Firmicutes; Clostridia; Peptostreptococcales-Tissierellales; Peptostreptococcaceae; Terrisporobacter; uncultured bacterium	6	0	36	0	0	0	32	0	30	0
Bacteria; Actinobacteriota; Actinobacteria; Bifidobacteriales; Bifidobacteriaceae; uncultured; uncultured bacterium	0	0	0	104	0	0	0	0	0	0
Bacteria; Bacteroidota; Bacteroidia; Bacteroidales; NA; uncultured; uncultured bacterium	0	0	0	0	0	0	0	0	0	104
Bacteria; Proteobacteria; Gammaproteobacteria; Enterobacterales; Enterobacteriaceae; Enterobacter; uncultured bacterium	50	23	0	0	0	8	0	0	22	0
Bacteria; Proteobacteria; Gammaproteobacteria; Enterobacterales; Enterobacteriaceae; Enterobacter; uncultured bacterium	35	15	0	18	12	6	0	17	0	0
Bacteria; Proteobacteria; Gammaproteobacteria; Enterobacterales; Enterobacteriaceae; Klebsiella; uncultured bacterium	20	0	37	0	0	0	26	0	20	0
Bacteria; Firmicutes; Clostridia; Oscillospirales; Ruminococcaceae; Ruminococcus; uncultured bacterium	0	0	16	8	14	26	0	16	23	0
Bacteria; Proteobacteria; Gammaproteobacteria; Enterobacterales; Enterobacteriaceae; Enterobacter; uncultured bacterium	31	23	0	7	14	5	0	22	0	0
Bacteria; Proteobacteria; Gammaproteobacteria; Enterobacterales; Enterobacteriaceae; Klebsiella; uncultured bacterium	23	6	38	0	0	0	18	0	17	0
Bacteria; Proteobacteria; Gammaproteobacteria; Enterobacterales; Enterobacteriaceae; uncultured; uncultured bacterium	22	17	0	20	0	0	0	29	14	0
Bacteria; Proteobacteria; Gammaproteobacteria; Enterobacterales; Enterobacteriaceae; Klebsiella; uncultured bacterium	16	0	40	0	0	19	13	0	14	0
Bacteria; Firmicutes; Negativicutes; Veillonellales-Selenomonadales; Veillonellaceae; Megasphaera; uncultured bacterium	0	0	0	49	0	0	25	28	0	0
Bacteria; Firmicutes; Clostridia; Lachnospirales; Lachnospiraceae; Blautia; uncultured bacterium	0	0	0	40	0	28	0	34	0	0
Bacteria; Proteobacteria; Gammaproteobacteria; Enterobacterales; NA; uncultured; uncultured bacterium	0	0	0	0	102	0	0	0	0	0
Bacteria; Firmicutes; Clostridia; Monoglobales; Monoglobaceae; Monoglobus; uncultured bacterium	0	0	0	0	0	0	0	102	0	0
Bacteria; Proteobacteria; Gammaproteobacteria; Enterobacterales; Enterobacteriaceae; Enterobacter; uncultured bacterium	38	31	0	0	0	11	0	0	21	0
Bacteria; Proteobacteria; Gammaproteobacteria; Enterobacterales; Enterobacteriaceae; Citrobacter; uncultured bacterium	31	0	15	0	21	0	10	0	24	0
Bacteria; Actinobacteriota; Coriobacteriia; Coriobacteriales; Coriobacteriaceae; Collinsella; uncultured bacterium	0	41	14	12	0	14	20	0	0	0
Bacteria; Firmicutes; Clostridia; Lachnospirales; Lachnospiraceae; uncultured; uncultured bacterium	0	0	0	0	16	17	22	15	31	0
Bacteria; Firmicutes; Clostridia; Lachnospirales; Lachnospiraceae; Lachnospiraceae NK4A136 group; uncultured bacterium	0	0	0	0	11	18	31	22	19	0
Bacteria; Proteobacteria; Gammaproteobacteria; Enterobacterales; Enterobacteriaceae; Enterobacter; uncultured bacterium	33	12	14	0	0	21	0	0	20	0
Bacteria; Proteobacteria; Gammaproteobacteria; Enterobacterales; Enterobacteriaceae; Citrobacter; uncultured bacterium	26	0	14	0	30	0	0	0	30	0
Bacteria; Proteobacteria; Gammaproteobacteria; Enterobacterales; Enterobacteriaceae; Klebsiella; uncultured bacterium	22	0	40	0	0	0	26	0	12	0
Bacteria; Proteobacteria; Gammaproteobacteria; Enterobacterales; Enterobacteriaceae; Enterobacter; uncultured bacterium	13	27	0	20	15	5	0	20	0	0
Bacteria; Firmicutes; Negativicutes; Veillonellales-Selenomonadales; Veillonellaceae; Veillonella; uncultured bacterium	0	100	0	0	0	0	0	0	0	0
Bacteria; Actinobacteriota; Coriobacteriia; Coriobacteriales; Coriobacteriaceae; Collinsella; uncultured bacterium	0	33	15	7	0	22	11	0	0	12
Bacteria; Firmicutes; Clostridia; Lachnospirales; Lachnospiraceae; Lachnospira; uncultured bacterium	0	0	60	0	21	0	0	0	19	0
Bacteria; Proteobacteria; Gammaproteobacteria; Enterobacterales; Enterobacteriaceae; uncultured; uncultured bacterium	37	0	0	0	37	0	17	0	8	0
Bacteria; Proteobacteria; Gammaproteobacteria; Enterobacterales; Enterobacteriaceae; Enterobacter; uncultured bacterium	28	20	0	13	0	0	0	20	18	0
Bacteria; Proteobacteria; Gammaproteobacteria; Enterobacterales; Enterobacteriaceae; Klebsiella; uncultured bacterium	26	9	39	0	0	0	13	0	12	0
Bacteria; Proteobacteria; Gammaproteobacteria; Enterobacterales; Enterobacteriaceae; uncultured; uncultured bacterium	24	14	0	5	0	0	0	35	21	0
Bacteria; Firmicutes; Clostridia; Oscillospirales; Ruminococcaceae; Ruminococcus; uncultured bacterium	0	0	30	13	21	0	0	17	18	0
Bacteria; Firmicutes; Clostridia; Lachnospirales; Lachnospiraceae; uncultured; uncultured bacterium	0	0	29	0	9	17	18	26	0	0
Bacteria; Firmicutes; Clostridia; Oscillospirales; Ruminococcaceae; Ruminococcus; uncultured bacterium	0	0	24	12	10	13	0	15	25	0
Bacteria; Firmicutes; Clostridia; Lachnospirales; Lachnospiraceae; uncultured; uncultured bacterium	0	0	15	4	3	28	20	29	0	0
Bacteria; Firmicutes; Clostridia; Lachnospirales; Lachnospiraceae; Lachnospiraceae NK4A136 group; uncultured bacterium	0	0	14	4	15	32	6	25	3	0
Bacteria; Firmicutes; Clostridia; Oscillospirales; Oscillospiraceae; Flavonifractor; uncultured bacterium	0	0	0	11	8	25	0	38	0	17
Bacteria; Actinobacteriota; Actinobacteria; Bifidobacteriales; Bifidobacteriaceae; uncultured; uncultured bacterium	0	0	0	0	0	0	0	99	0	0
Bacteria; Proteobacteria; Gammaproteobacteria; Enterobacterales; Enterobacteriaceae; uncultured; uncultured bacterium	41	19	0	0	0	13	0	0	25	0
Bacteria; Proteobacteria; Gammaproteobacteria; Enterobacterales; Enterobacteriaceae; Enterobacter; uncultured bacterium	30	17	0	14	21	8	0	8	0	0
Bacteria; Proteobacteria; Gammaproteobacteria; Enterobacterales; Enterobacteriaceae; Enterobacter; uncultured bacterium	22	16	11	11	27	0	4	0	7	0
Bacteria; Proteobacteria; Gammaproteobacteria; Enterobacterales; Enterobacteriaceae; Klebsiella; uncultured bacterium	22	0	39	0	0	5	15	0	17	0
Bacteria; Firmicutes; Clostridia; Peptostreptococcales-Tissierellales; Peptostreptococcaceae; Terrisporobacter; uncultured bacterium	12	0	32	4	13	17	3	0	17	0
Bacteria; Firmicutes; Negativicutes; Veillonellales-Selenomonadales; Veillonellaceae; Megasphaera; uncultured bacterium	0	0	13	46	0	0	18	21	0	0
Bacteria; Firmicutes; Clostridia; Lachnospirales; Lachnospiraceae; uncultured; uncultured bacterium	0	0	12	10	7	25	23	21	0	0
Bacteria; Firmicutes; Clostridia; Oscillospirales; Ruminococcaceae; Ruminococcus; uncultured bacterium	0	0	10	8	31	0	0	22	27	0
Bacteria; Firmicutes; Clostridia; Oscillospirales; Oscillospiraceae; Intestinimonas; uncultured bacterium	0	0	0	98	0	0	0	0	0	0
Bacteria; Firmicutes; Clostridia; Oscillospirales; Oscillospiraceae; Flavonifractor; uncultured bacterium	0	0	0	14	8	20	21	21	0	14
Bacteria; Proteobacteria; Gammaproteobacteria; Enterobacterales; Yersiniaceae; uncultured; uncultured bacterium	97	0	0	0	0	0	0	0	0	0
Bacteria; Bacteroidota; Bacteroidia; Bacteroidales; Bacteroidaceae; Bacteroides; uncultured bacterium	25	0	7	6	16	8	18	5	12	0
Bacteria; Proteobacteria; Gammaproteobacteria; Enterobacterales; Enterobacteriaceae; Citrobacter; uncultured bacterium	14	0	8	0	41	0	10	0	24	0
Bacteria; Firmicutes; Clostridia; Peptostreptococcales-Tissierellales; Family XI; Peptoniphilus; uncultured bacterium	0	0	0	63	0	34	0	0	0	0
Bacteria; Actinobacteriota; Actinobacteria; Bifidobacteriales; Bifidobacteriaceae; uncultured; uncultured bacterium	96	0	0	0	0	0	0	0	0	0
Bacteria; Proteobacteria; Gammaproteobacteria; Enterobacterales; Enterobacteriaceae; uncultured; uncultured bacterium	26	8	0	8	0	0	0	34	20	0
Bacteria; Firmicutes; Clostridia; Clostridiales; Clostridiaceae; Clostridium sensu stricto 1; uncultured bacterium	26	0	0	0	36	0	6	0	28	0
Bacteria; Proteobacteria; Gammaproteobacteria; Enterobacterales; Enterobacteriaceae; Klebsiella; uncultured bacterium	20	6	40	0	0	0	14	0	16	0
Bacteria; Proteobacteria; Gammaproteobacteria; Enterobacterales; Enterobacteriaceae; Klebsiella; uncultured bacterium	10	0	40	0	0	25	15	0	6	0
Bacteria; Firmicutes; Clostridia; Lachnospirales; Lachnospiraceae; Lachnospiraceae NK4A136 group; uncultured bacterium	0	0	27	6	3	36	4	17	3	0
Bacteria; Firmicutes; Clostridia; Oscillospirales; Ruminococcaceae; Ruminococcus; uncultured bacterium	0	0	23	16	13	0	0	18	26	0
Bacteria; Firmicutes; Clostridia; Oscillospirales; Oscillospiraceae; Flavonifractor; uncultured bacterium	0	0	0	7	0	21	0	22	18	28
Bacteria; Proteobacteria; Gammaproteobacteria; Enterobacterales; Enterobacteriaceae; Enterobacter; uncultured bacterium	35	15	6	0	11	0	6	5	17	0
Bacteria; Proteobacteria; Gammaproteobacteria; Xanthomonadales; Xanthomonadaceae; Stenotrophomonas; uncultured bacterium	0	0	95	0	0	0	0	0	0	0
Bacteria; Firmicutes; Clostridia; Lachnospirales; Lachnospiraceae; uncultured; uncultured bacterium	0	0	21	0	10	20	18	26	0	0
Bacteria; Firmicutes; Clostridia; Lachnospirales; Lachnospiraceae; Lachnospiraceae NK4A136 group; uncultured bacterium	0	0	0	0	18	15	19	20	23	0
Bacteria; Proteobacteria; Gammaproteobacteria; Pseudomonadales; Pseudomonadaceae; Pseudomonas; uncultured bacterium	36	0	0	0	0	0	58	0	0	0
Bacteria; Proteobacteria; Gammaproteobacteria; Pseudomonadales; Pseudomonadaceae; Pseudomonas; uncultured bacterium	0	0	94	0	0	0	0	0	0	0
Bacteria; Firmicutes; Clostridia; Lachnospirales; Lachnospiraceae; Lachnospira; uncultured bacterium	0	0	51	0	15	0	0	0	28	0
Bacteria; Bacteroidota; Bacteroidia; Bacteroidales; Bacteroidaceae; Bacteroides; uncultured bacterium	0	0	9	34	19	32	0	0	0	0
Bacteria; Firmicutes; Clostridia; Lachnospirales; Lachnospiraceae; Lachnospiraceae NC2004 group; uncultured bacterium	0	0	0	0	0	94	0	0	0	0
Bacteria; Firmicutes; Bacilli; Lactobacillales; Enterococcaceae; Enterococcus; uncultured bacterium	0	0	0	0	0	0	0	0	94	0
Bacteria; Bacteroidota; Bacteroidia; Bacteroidales; Bacteroidaceae; Bacteroides; uncultured bacterium	22	0	6	8	10	2	14	21	10	0
Bacteria; Proteobacteria; Gammaproteobacteria; Enterobacterales; Enterobacteriaceae; Klebsiella; uncultured bacterium	19	8	32	0	0	0	18	0	16	0
Bacteria; Firmicutes; Clostridia; Peptostreptococcales-Tissierellales; Peptostreptococcaceae; Intestinibacter; uncultured bacterium	0	0	93	0	0	0	0	0	0	0
Bacteria; Bacteroidota; Bacteroidia; Bacteroidales; Bacteroidaceae; Bacteroides; uncultured bacterium	0	0	15	29	0	30	19	0	0	0
Bacteria; Firmicutes; Clostridia; Lachnospirales; Lachnospiraceae; uncultured; uncultured bacterium	0	0	0	33	0	60	0	0	0	0
Bacteria; Proteobacteria; Gammaproteobacteria; Enterobacterales; Enterobacteriaceae; Enterobacter; uncultured bacterium	20	23	0	12	0	0	0	17	20	0
Bacteria; Proteobacteria; Gammaproteobacteria; Enterobacterales; Enterobacteriaceae; Klebsiella; uncultured bacterium	18	0	27	0	0	16	19	0	12	0
Bacteria; Proteobacteria; Gammaproteobacteria; Enterobacterales; Enterobacteriaceae; Klebsiella; uncultured bacterium	16	0	34	0	0	0	17	0	25	0
Bacteria; Actinobacteriota; Coriobacteriia; Coriobacteriales; Coriobacteriaceae; Collinsella; uncultured bacterium	0	34	11	13	0	25	9	0	0	0
Bacteria; Firmicutes; Clostridia; Lachnospirales; Lachnospiraceae; uncultured; uncultured bacterium	0	0	0	42	0	40	0	0	0	10
Bacteria; Proteobacteria; Gammaproteobacteria; Enterobacterales; Enterobacteriaceae; Enterobacter; uncultured bacterium	21	16	0	10	19	4	0	21	0	0
Bacteria; Firmicutes; Clostridia; Lachnospirales; Lachnospiraceae; uncultured; uncultured bacterium	0	0	19	0	7	21	13	31	0	0
Bacteria; Firmicutes; Clostridia; Oscillospirales; Ruminococcaceae; Ruminococcus; uncultured bacterium	0	0	15	13	20	9	0	17	17	0
Bacteria; Firmicutes; Clostridia; Lachnospirales; Lachnospiraceae; uncultured; uncultured bacterium	0	0	0	0	15	22	23	8	23	0
Bacteria; Proteobacteria; Gammaproteobacteria; Enterobacterales; Enterobacteriaceae; Enterobacter; uncultured bacterium	32	21	0	0	0	13	0	0	24	0
Bacteria; Proteobacteria; Gammaproteobacteria; Enterobacterales; Enterobacteriaceae; Citrobacter; uncultured bacterium	16	0	12	0	23	0	6	0	33	0
Bacteria; Firmicutes; Clostridia; Oscillospirales; Oscillospiraceae; Flavonifractor; uncultured bacterium	0	0	0	11	12	20	0	26	0	21
Bacteria; Proteobacteria; Gammaproteobacteria; Xanthomonadales; Xanthomonadaceae; Stenotrophomonas; uncultured bacterium	89	0	0	0	0	0	0	0	0	0
Bacteria; Proteobacteria; Gammaproteobacteria; Enterobacterales; Enterobacteriaceae; Klebsiella; uncultured bacterium	15	0	43	10	0	0	21	0	0	0
Bacteria; Actinobacteriota; Coriobacteriia; Coriobacteriales; Coriobacteriaceae; Collinsella; uncultured bacterium	0	35	0	19	0	20	15	0	0	0
Bacteria; Firmicutes; Clostridia; Lachnospirales; Lachnospiraceae; Lachnospiraceae UCG-004; uncultured bacterium	0	0	0	89	0	0	0	0	0	0
Bacteria; Proteobacteria; Gammaproteobacteria; Pseudomonadales; Pseudomonadaceae; Pseudomonas; uncultured bacterium	72	0	0	0	16	0	0	0	0	0
Bacteria; Proteobacteria; Gammaproteobacteria; Pseudomonadales; Pseudomonadaceae; Pseudomonas; uncultured bacterium	59	0	0	0	0	0	0	0	29	0
Bacteria; Proteobacteria; Gammaproteobacteria; Enterobacterales; Enterobacteriaceae; Enterobacter; uncultured bacterium	18	17	0	6	0	0	0	27	20	0
Bacteria; Proteobacteria; Gammaproteobacteria; Burkholderiales; Sutterellaceae; Sutterella; uncultured bacterium	0	0	17	34	0	9	0	28	0	0
Bacteria; Firmicutes; Clostridia; Lachnospirales; Lachnospiraceae; uncultured; uncultured bacterium	0	0	0	47	0	41	0	0	0	0
Bacteria; Firmicutes; Negativicutes; Veillonellales-Selenomonadales; Veillonellaceae; Megasphaera; uncultured bacterium	0	0	0	40	0	0	22	26	0	0
Bacteria; Firmicutes; Clostridia; Oscillospirales; Oscillospiraceae; Flavonifractor; uncultured bacterium	0	0	0	13	0	14	0	19	0	42
Bacteria; Proteobacteria; Gammaproteobacteria; Enterobacterales; Enterobacteriaceae; uncultured; uncultured bacterium	34	11	6	18	11	0	2	0	5	0
Bacteria; Firmicutes; Negativicutes; Veillonellales-Selenomonadales; Veillonellaceae; Veillonella; uncultured bacterium	0	0	22	0	32	0	33	0	0	0
Bacteria; Firmicutes; Clostridia; Oscillospirales; Oscillospiraceae; Flavonifractor; uncultured bacterium	0	0	0	8	0	17	0	20	9	33
Bacteria; Proteobacteria; Gammaproteobacteria; Enterobacterales; Enterobacteriaceae; Enterobacter; uncultured bacterium	35	17	0	5	15	6	0	8	0	0
Bacteria; Proteobacteria; Gammaproteobacteria; Enterobacterales; Enterobacteriaceae; Enterobacter; uncultured bacterium	20	17	11	0	0	15	0	0	23	0
Bacteria; Proteobacteria; Gammaproteobacteria; Enterobacterales; Enterobacteriaceae; Klebsiella; uncultured bacterium	12	0	37	0	0	10	17	0	10	0
Bacteria; Firmicutes; Clostridia; Oscillospirales; Ruminococcaceae; Ruminococcus; uncultured bacterium	0	0	16	10	17	10	0	15	18	0
Bacteria; Firmicutes; Clostridia; Oscillospirales; Ruminococcaceae; Ruminococcus; uncultured bacterium	0	0	11	14	19	0	0	14	28	0
Bacteria; Firmicutes; Negativicutes; Veillonellales-Selenomonadales; Veillonellaceae; Megasphaera; uncultured bacterium	0	0	0	44	0	0	23	19	0	0
Bacteria; Firmicutes; Clostridia; Lachnospirales; Lachnospiraceae; Lachnospiraceae NK4A136 group; uncultured bacterium	0	0	0	0	17	16	20	12	21	0
Bacteria; Firmicutes; Clostridia; Peptostreptococcales-Tissierellales; Family XI; Anaerococcus; uncultured bacterium	0	0	0	0	0	86	0	0	0	0
Bacteria; Proteobacteria; Gammaproteobacteria; Enterobacterales; Enterobacteriaceae; uncultured; uncultured bacterium	26	7	0	0	10	24	18	0	0	0
Bacteria; Firmicutes; Clostridia; Lachnospirales; Lachnospiraceae; uncultured; uncultured bacterium	0	0	9	8	3	25	15	25	0	0
Bacteria; Firmicutes; Clostridia; Monoglobales; Monoglobaceae; Monoglobus; uncultured bacterium	0	0	0	85	0	0	0	0	0	0
Bacteria; Firmicutes; Clostridia; Monoglobales; Monoglobaceae; Monoglobus; uncultured bacterium	0	0	0	85	0	0	0	0	0	0
Bacteria; Proteobacteria; Gammaproteobacteria; Enterobacterales; Enterobacteriaceae; Klebsiella; uncultured bacterium	20	0	23	0	0	17	16	0	8	0
Bacteria; Proteobacteria; Gammaproteobacteria; Enterobacterales; Enterobacteriaceae; Klebsiella; uncultured bacterium	18	0	30	0	0	8	15	0	13	0
Bacteria; Bacteroidota; Bacteroidia; Bacteroidales; Bacteroidaceae; Bacteroides; uncultured bacterium	0	0	18	16	22	28	0	0	0	0
Bacteria; Proteobacteria; Gammaproteobacteria; Enterobacterales; Enterobacteriaceae; Klebsiella; uncultured bacterium	20	7	29	0	0	0	11	0	16	0
Bacteria; Proteobacteria; Gammaproteobacteria; Enterobacterales; Enterobacteriaceae; Enterobacter; uncultured bacterium	18	16	0	6	0	0	0	23	20	0
Bacteria; Bacteroidota; Bacteroidia; Bacteroidales; Bacteroidaceae; Bacteroides; uncultured bacterium	0	0	17	18	0	30	0	0	18	0
Bacteria; Proteobacteria; Gammaproteobacteria; Pseudomonadales; Pseudomonadaceae; Pseudomonas; uncultured bacterium	41	0	0	0	0	0	0	0	41	0
Bacteria; Proteobacteria; Gammaproteobacteria; Enterobacterales; Enterobacteriaceae; uncultured; uncultured bacterium	22	16	0	7	0	0	0	25	12	0
Bacteria; Bacteroidota; Bacteroidia; Bacteroidales; Bacteroidaceae; Bacteroides; uncultured bacterium	22	0	2	4	15	7	16	0	16	0
Bacteria; Proteobacteria; Gammaproteobacteria; Enterobacterales; Enterobacteriaceae; uncultured; uncultured bacterium	18	0	0	0	40	0	12	0	12	0
Bacteria; Bacteroidota; Bacteroidia; Bacteroidales; Bacteroidaceae; Bacteroides; uncultured bacterium	0	0	24	22	12	24	0	0	0	0
Bacteria; Firmicutes; Clostridia; Lachnospirales; Lachnospiraceae; Lachnospiraceae NK4A136 group; uncultured bacterium	0	0	0	0	17	9	15	17	24	0
Bacteria; Actinobacteriota; Actinobacteria; Bifidobacteriales; Bifidobacteriaceae; uncultured; uncultured bacterium	0	0	0	0	0	82	0	0	0	0
Bacteria; Proteobacteria; Gammaproteobacteria; Enterobacterales; Enterobacteriaceae; uncultured; uncultured bacterium	20	13	3	14	25	0	1	0	5	0
Bacteria; Proteobacteria; Gammaproteobacteria; Enterobacterales; Enterobacteriaceae; Enterobacter; uncultured bacterium	17	13	0	18	0	0	0	28	5	0
Bacteria; Firmicutes; Negativicutes; Veillonellales-Selenomonadales; Veillonellaceae; Veillonella; uncultured bacterium	0	37	0	19	0	0	0	25	0	0
Bacteria; Firmicutes; Clostridia; Peptostreptococcales-Tissierellales; Peptostreptococcaceae; Terrisporobacter; uncultured bacterium	0	0	29	27	0	0	0	0	25	0
Bacteria; Firmicutes; Clostridia; Lachnospirales; Lachnospiraceae; Blautia; uncultured bacterium	0	0	0	34	0	21	0	26	0	0
Bacteria; Firmicutes; Clostridia; Lachnospirales; Lachnospiraceae; Lachnospiraceae NK4A136 group; uncultured bacterium	0	0	0	29	0	37	15	0	0	0
Bacteria; Firmicutes; Clostridia; Lachnospirales; Lachnospiraceae; Lachnoclostridium; uncultured bacterium	0	0	0	0	81	0	0	0	0	0
Bacteria; Firmicutes; Clostridia; Oscillospirales; Ruminococcaceae; uncultured; uncultured bacterium	0	0	0	0	0	0	0	81	0	0
Bacteria; Firmicutes; Clostridia; Monoglobales; Monoglobaceae; Monoglobus; uncultured bacterium	0	0	0	0	0	0	0	0	81	0
Bacteria; Proteobacteria; Gammaproteobacteria; Enterobacterales; Enterobacteriaceae; uncultured; uncultured bacterium	20	0	0	0	35	0	11	0	14	0
Bacteria; Actinobacteriota; Coriobacteriia; Coriobacteriales; Coriobacteriaceae; Collinsella; uncultured bacterium	0	18	0	13	0	25	24	0	0	0
Bacteria; Firmicutes; Clostridia; Lachnospirales; Lachnospiraceae; Anaerostipes; uncultured bacterium	0	0	80	0	0	0	0	0	0	0
Bacteria; Firmicutes; Clostridia; Lachnospirales; Lachnospiraceae; [Ruminococcus] gnavus group; uncultured bacterium	0	0	80	0	0	0	0	0	0	0
Bacteria; Firmicutes; Clostridia; Lachnospirales; Lachnospiraceae; Hungatella; uncultured bacterium	0	0	47	6	0	27	0	0	0	0
Bacteria; Proteobacteria; Gammaproteobacteria; Enterobacterales; Enterobacteriaceae; Klebsiella; uncultured bacterium	0	0	32	0	25	0	10	0	13	0
Bacteria; Firmicutes; Clostridia; Oscillospirales; Oscillospiraceae; Flavonifractor; uncultured bacterium	0	0	0	8	0	6	0	21	16	29
Bacteria; Proteobacteria; Gammaproteobacteria; Enterobacterales; Enterobacteriaceae; Klebsiella; uncultured bacterium	19	0	24	0	0	8	20	0	8	0
Bacteria; Proteobacteria; Gammaproteobacteria; Enterobacterales; Enterobacteriaceae; Enterobacter; uncultured bacterium	18	0	20	0	8	0	23	0	10	0
Bacteria; Firmicutes; Clostridia; Oscillospirales; Oscillospiraceae; Intestinimonas; uncultured bacterium	0	0	79	0	0	0	0	0	0	0
Bacteria; Firmicutes; Clostridia; Monoglobales; Monoglobaceae; Monoglobus; uncultured bacterium	0	0	79	0	0	0	0	0	0	0
Bacteria; Firmicutes; Clostridia; Peptostreptococcales-Tissierellales; Peptostreptococcaceae; Terrisporobacter; uncultured bacterium	0	0	38	0	0	0	0	0	41	0
Bacteria; Firmicutes; Clostridia; Oscillospirales; Oscillospiraceae; Flavonifractor; uncultured bacterium	0	0	10	18	0	23	0	22	6	0
Bacteria; Firmicutes; Bacilli; Lactobacillales; Enterococcaceae; Enterococcus; uncultured bacterium	0	0	0	0	0	79	0	0	0	0
Bacteria; Proteobacteria; Gammaproteobacteria; Enterobacterales; Enterobacteriaceae; Klebsiella; uncultured bacterium	15	0	37	0	0	8	13	0	5	0
Bacteria; Proteobacteria; Gammaproteobacteria; Enterobacterales; Enterobacteriaceae; uncultured; uncultured bacterium	13	0	35	0	8	0	17	0	5	0
Bacteria; Firmicutes; Clostridia; Oscillospirales; Ruminococcaceae; Ruminococcus; uncultured bacterium	0	0	10	16	0	0	0	16	36	0
Bacteria; Firmicutes; Clostridia; Lachnospirales; Lachnospiraceae; uncultured; uncultured bacterium	0	0	0	37	0	33	0	0	0	8
Bacteria; Firmicutes; Clostridia; Lachnospirales; Lachnospiraceae; uncultured; uncultured bacterium	0	0	0	26	0	30	22	0	0	0
Bacteria; Proteobacteria; Gammaproteobacteria; Pseudomonadales; Pseudomonadaceae; Pseudomonas; uncultured bacterium	45	0	0	0	0	0	0	0	32	0
Bacteria; Proteobacteria; Gammaproteobacteria; Enterobacterales; Enterobacteriaceae; Enterobacter; uncultured bacterium	18	20	11	0	0	20	0	0	7	0
Bacteria; Firmicutes; Clostridia; Oscillospirales; Ruminococcaceae; Ruminococcus; uncultured bacterium	0	0	17	16	8	0	0	8	27	0
Bacteria; Firmicutes; Clostridia; Lachnospirales; Lachnospiraceae; Lachnoclostridium; uncultured bacterium	0	0	10	0	20	0	25	21	0	0
Bacteria; Firmicutes; Negativicutes; Veillonellales-Selenomonadales; Veillonellaceae; Megasphaera; uncultured bacterium	0	0	0	38	0	0	15	23	0	0
Bacteria; Proteobacteria; Gammaproteobacteria; Pseudomonadales; Pseudomonadaceae; Pseudomonas; uncultured bacterium	36	0	0	0	0	0	0	0	39	0
Bacteria; Proteobacteria; Gammaproteobacteria; Pseudomonadales; Pseudomonadaceae; Pseudomonas; uncultured bacterium	0	75	0	0	0	0	0	0	0	0
Bacteria; Proteobacteria; Gammaproteobacteria; Pseudomonadales; Pseudomonadaceae; Pseudomonas; uncultured bacterium	0	0	59	0	16	0	0	0	0	0
Bacteria; Proteobacteria; Gammaproteobacteria; Enterobacterales; Enterobacteriaceae; Klebsiella; uncultured bacterium	0	0	39	0	18	0	6	0	12	0
Bacteria; Firmicutes; Clostridia; Peptostreptococcales-Tissierellales; Peptostreptococcaceae; Terrisporobacter; uncultured bacterium	0	0	33	3	0	10	0	10	19	0
Bacteria; Firmicutes; Clostridia; Oscillospirales; Ruminococcaceae; Ruminococcus; uncultured bacterium	0	0	21	16	17	0	0	5	16	0
Bacteria; Proteobacteria; Gammaproteobacteria; Enterobacterales; Enterobacteriaceae; Klebsiella; uncultured bacterium	20	0	34	0	0	0	20	0	0	0
Bacteria; Actinobacteriota; Actinobacteria; Bifidobacteriales; Bifidobacteriaceae; uncultured; uncultured bacterium	0	74	0	0	0	0	0	0	0	0
Bacteria; Firmicutes; Clostridia; Oscillospirales; Ruminococcaceae; Ruminococcus; uncultured bacterium	0	0	19	0	0	0	0	26	29	0
Bacteria; NA; NA; NA; NA; uncultured; uncultured bacterium	0	0	0	0	0	0	74	0	0	0
Bacteria; Firmicutes; Clostridia; Lachnospirales; Lachnospiraceae; uncultured; uncultured bacterium	0	0	10	19	16	0	0	17	11	0
Bacteria; Firmicutes; Clostridia; Lachnospirales; Lachnospiraceae; uncultured; uncultured bacterium	0	0	0	32	0	41	0	0	0	0
Bacteria; Actinobacteriota; Actinobacteria; Bifidobacteriales; Bifidobacteriaceae; uncultured; uncultured bacterium	0	0	0	0	0	73	0	0	0	0
Bacteria; Firmicutes; Bacilli; Staphylococcales; Staphylococcaceae; Staphylococcus; uncultured bacterium	0	0	0	0	0	0	0	73	0	0
Bacteria; Proteobacteria; Gammaproteobacteria; Xanthomonadales; Xanthomonadaceae; Stenotrophomonas; uncultured bacterium	0	0	0	0	0	0	0	0	73	0
Bacteria; Firmicutes; Bacilli; Erysipelotrichales; Erysipelotrichaceae; [Clostridium] innocuum group; uncultured bacterium	0	0	72	0	0	0	0	0	0	0
Bacteria; Firmicutes; Clostridia; Peptostreptococcales-Tissierellales; Peptostreptococcaceae; Terrisporobacter; uncultured bacterium	38	0	5	0	0	0	0	0	28	0
Bacteria; Proteobacteria; Gammaproteobacteria; Enterobacterales; Enterobacteriaceae; Enterobacter; uncultured bacterium	13	0	24	0	5	0	13	0	16	0
Bacteria; Firmicutes; Negativicutes; Veillonellales-Selenomonadales; Veillonellaceae; Veillonella; uncultured bacterium	0	71	0	0	0	0	0	0	0	0
Bacteria; Firmicutes; Clostridia; Oscillospirales; Oscillospiraceae; Flavonifractor; uncultured bacterium	0	0	22	7	0	18	0	24	0	0
Bacteria; Firmicutes; Clostridia; Lachnospirales; Lachnospiraceae; uncultured; uncultured bacterium	0	0	7	0	16	0	19	29	0	0
Bacteria; Proteobacteria; Gammaproteobacteria; Burkholderiales; Sutterellaceae; Sutterella; uncultured bacterium	0	0	0	4	21	11	8	27	0	0
Bacteria; Bacteroidota; Bacteroidia; Bacteroidales; NA; uncultured; uncultured bacterium	0	0	0	0	71	0	0	0	0	0
Bacteria; Actinobacteriota; Actinobacteria; Bifidobacteriales; Bifidobacteriaceae; Neoscardovia; uncultured bacterium	0	0	0	0	0	71	0	0	0	0
Bacteria; Actinobacteriota; Actinobacteria; Bifidobacteriales; Bifidobacteriaceae; uncultured; uncultured bacterium	0	0	0	0	0	71	0	0	0	0
Bacteria; Firmicutes; Clostridia; Peptostreptococcales-Tissierellales; Peptostreptococcaceae; Terrisporobacter; uncultured bacterium	0	0	26	0	0	19	0	0	25	0
Bacteria; Firmicutes; Clostridia; Oscillospirales; Ruminococcaceae; Ruminococcus; uncultured bacterium	0	0	25	0	0	0	0	22	23	0
Bacteria; Bacteroidota; Bacteroidia; Bacteroidales; Bacteroidaceae; Bacteroides; uncultured bacterium	0	0	14	15	6	25	5	0	5	0
Bacteria; Bacteroidota; Bacteroidia; Bacteroidales; Bacteroidaceae; Bacteroides; uncultured bacterium	0	0	14	24	10	22	0	0	0	0
Bacteria; Firmicutes; Bacilli; Lactobacillales; Enterococcaceae; Enterococcus; uncultured bacterium	0	0	0	0	0	70	0	0	0	0
Bacteria; Firmicutes; Clostridia; Monoglobales; Monoglobaceae; Monoglobus; uncultured bacterium	0	0	0	0	0	70	0	0	0	0
Bacteria; Firmicutes; Clostridia; Lachnospirales; Lachnospiraceae; Anaerostipes; uncultured bacterium	0	0	0	0	0	0	0	0	70	0
Bacteria; Firmicutes; Bacilli; Bacillales; Bacillaceae; Bacillus; uncultured bacterium	0	0	0	0	0	0	0	0	0	0
Bacteria; Proteobacteria; Gammaproteobacteria; Enterobacterales; Enterobacteriaceae; Enterobacter; uncultured bacterium	30	14	5	0	5	0	1	0	14	0
Bacteria; Proteobacteria; Gammaproteobacteria; Enterobacterales; Enterobacteriaceae; uncultured; uncultured bacterium	22	0	0	0	27	0	12	0	8	0
Bacteria; Proteobacteria; Gammaproteobacteria; Xanthomonadales; Xanthomonadaceae; Stenotrophomonas; uncultured bacterium	0	0	69	0	0	0	0	0	0	0
Bacteria; Bacteroidota; Bacteroidia; Bacteroidales; Bacteroidaceae; Bacteroides; uncultured bacterium	0	0	8	17	5	20	11	0	8	0
Bacteria; Actinobacteriota; Actinobacteria; Bifidobacteriales; Bifidobacteriaceae; uncultured; uncultured bacterium	0	0	0	0	0	0	0	0	0	69
Bacteria; Proteobacteria; Gammaproteobacteria; Enterobacterales; Yersiniaceae; Samsonia; uncultured bacterium	68	0	0	0	0	0	0	0	0	0
Bacteria; Proteobacteria; Gammaproteobacteria; Burkholderiales; Sutterellaceae; Sutterella; uncultured bacterium	0	0	22	10	0	10	0	26	0	0
Bacteria; Firmicutes; Clostridia; Lachnospirales; Lachnospiraceae; Lachnospiraceae NK4A136 group; uncultured bacterium	0	0	21	5	2	18	2	18	2	0
Bacteria; Firmicutes; Clostridia; Lachnospirales; Lachnospiraceae; Lachnospiraceae FCS020 group; uncultured bacterium	0	0	0	0	0	68	0	0	0	0
Bacteria; Firmicutes; Clostridia; Lachnospirales; Lachnospiraceae; uncultured; uncultured bacterium	0	0	6	0	13	0	23	25	0	0
Bacteria; Actinobacteriota; Actinobacteria; Bifidobacteriales; Bifidobacteriaceae; uncultured; uncultured bacterium	0	0	0	67	0	0	0	0	0	0
Bacteria; Proteobacteria; Gammaproteobacteria; Pseudomonadales; Moraxellaceae; Acinetobacter; uncultured bacterium	0	0	0	19	0	48	0	0	0	0
Bacteria; Proteobacteria; Gammaproteobacteria; Pseudomonadales; Moraxellaceae; Acinetobacter; uncultured bacterium	0	0	0	17	0	38	12	0	0	0
Bacteria; Firmicutes; Clostridia; Lachnospirales; Lachnospiraceae; uncultured; uncultured bacterium	0	0	0	12	36	0	0	19	0	0
Bacteria; Firmicutes; Clostridia; Lachnospirales; Lachnospiraceae; uncultured; uncultured bacterium	0	0	0	0	0	43	0	24	0	0
Bacteria; Proteobacteria; Gammaproteobacteria; Enterobacterales; Enterobacteriaceae; Trabulsiella; uncultured bacterium	8	0	26	0	14	0	11	0	7	0
Bacteria; Firmicutes; Negativicutes; Veillonellales-Selenomonadales; Veillonellaceae; Veillonella; uncultured bacterium	0	66	0	0	0	0	0	0	0	0
Bacteria; Firmicutes; Clostridia; Oscillospirales; Ruminococcaceae; Ruminococcus; uncultured bacterium	0	0	18	0	0	0	0	16	32	0
Bacteria; Firmicutes; Clostridia; Oscillospirales; Ruminococcaceae; Ruminococcus; uncultured bacterium	0	0	6	24	13	0	0	0	23	0
Bacteria; NA; NA; NA; NA; uncultured; uncultured bacterium	0	0	0	66	0	0	0	0	0	0
Bacteria; Firmicutes; Clostridia; Lachnospirales; Lachnospiraceae; uncultured; uncultured bacterium	0	0	0	0	0	0	0	42	0	24
Bacteria; Firmicutes; Clostridia; Peptostreptococcales-Tissierellales; Peptostreptococcaceae; Asaccharospora; uncultured bacterium	65	0	0	0	0	0	0	0	0	0
Bacteria; Firmicutes; Clostridia; Lachnospirales; Lachnospiraceae; Murimonas; uncultured bacterium	0	65	0	0	0	0	0	0	0	0
Bacteria; Firmicutes; Clostridia; Oscillospirales; Oscillospiraceae; Flavonifractor; uncultured bacterium	0	0	14	22	0	17	0	12	0	0
Bacteria; Firmicutes; Clostridia; Lachnospirales; Lachnospiraceae; Lachnospiraceae NK4A136 group; uncultured bacterium	0	0	0	0	13	10	16	4	22	0
Bacteria; Proteobacteria; Gammaproteobacteria; Enterobacterales; Enterobacteriaceae; Enterobacter; uncultured bacterium	30	19	2	0	0	0	2	0	11	0
Bacteria; Firmicutes; Negativicutes; Veillonellales-Selenomonadales; Veillonellaceae; Veillonella; uncultured bacterium	0	27	0	19	0	0	0	18	0	0
Bacteria; Proteobacteria; Gammaproteobacteria; Enterobacterales; Enterobacteriaceae; Klebsiella; uncultured bacterium	0	0	28	0	12	0	16	0	8	0
Bacteria; Firmicutes; Clostridia; Oscillospirales; Ruminococcaceae; Ruminococcus; uncultured bacterium	0	0	16	0	0	0	0	22	26	0
Bacteria; Firmicutes; Clostridia; Oscillospirales; Oscillospiraceae; Flavonifractor; uncultured bacterium	0	0	11	5	0	16	0	25	7	0
Bacteria; Firmicutes; Clostridia; Peptostreptococcales-Tissierellales; Family XI; Peptoniphilus; uncultured bacterium	0	0	0	64	0	0	0	0	0	0
Bacteria; NA; NA; NA; NA; uncultured; uncultured bacterium	0	0	0	0	0	0	0	64	0	0
Bacteria; Firmicutes; Negativicutes; Veillonellales-Selenomonadales; Veillonellaceae; Veillonella; uncultured bacterium	0	63	0	0	0	0	0	0	0	0
Bacteria; Firmicutes; Negativicutes; Veillonellales-Selenomonadales; Veillonellaceae; Veillonella; uncultured bacterium	0	31	0	20	0	0	0	12	0	0
Bacteria; Firmicutes; Clostridia; Lachnospirales; Lachnospiraceae; Lachnoclostridium; uncultured bacterium	0	0	3	0	20	0	20	20	0	0
Bacteria; Proteobacteria; Gammaproteobacteria; Pseudomonadales; Moraxellaceae; Acinetobacter; uncultured bacterium	0	0	0	18	0	45	0	0	0	0
Bacteria; Firmicutes; Negativicutes; Veillonellales-Selenomonadales; Veillonellaceae; Veillonella; uncultured bacterium	0	62	0	0	0	0	0	0	0	0
Bacteria; Proteobacteria; Gammaproteobacteria; Enterobacterales; Enterobacteriaceae; uncultured; uncultured bacterium	11	0	10	0	5	0	17	0	18	0
Bacteria; Proteobacteria; Gammaproteobacteria; Enterobacterales; Enterobacteriaceae; Enterobacter; uncultured bacterium	6	0	26	0	11	0	12	0	6	0
Bacteria; Firmicutes; Clostridia; Oscillospirales; Ruminococcaceae; Ruminococcus; uncultured bacterium	0	0	16	11	8	0	0	8	18	0
Bacteria; Bacteroidota; Bacteroidia; Bacteroidales; Bacteroidaceae; Bacteroides; uncultured bacterium	0	0	11	11	0	20	0	0	19	0
Bacteria; Firmicutes; Clostridia; Lachnospirales; Lachnospiraceae; Lachnospiraceae FCS020 group; uncultured bacterium	0	0	0	0	0	0	0	61	0	0
Bacteria; Firmicutes; Clostridia; Lachnospirales; Lachnospiraceae; uncultured; uncultured bacterium	0	0	0	0	0	0	0	33	0	28
Bacteria; NA; NA; NA; NA; uncultured; uncultured bacterium	0	0	0	0	0	0	0	0	0	61
Bacteria; Firmicutes; Negativicutes; Veillonellales-Selenomonadales; Veillonellaceae; Veillonella; uncultured bacterium	0	60	0	0	0	0	0	0	0	0
Bacteria; Proteobacteria; Gammaproteobacteria; Enterobacterales; Enterobacteriaceae; uncultured; uncultured bacterium	0	29	0	31	0	0	0	0	0	0
Bacteria; Bacteroidota; Bacteroidia; Bacteroidales; Bacteroidaceae; Bacteroides; uncultured bacterium	0	0	12	19	6	11	0	0	12	0
Bacteria; Firmicutes; Clostridia; Oscillospirales; Oscillospiraceae; Flavonifractor; uncultured bacterium	0	0	0	19	0	21	0	20	0	0
Bacteria; Firmicutes; Clostridia; Oscillospirales; Ruminococcaceae; uncultured; uncultured bacterium	0	0	0	0	0	0	0	0	60	0
Bacteria; Firmicutes; Negativicutes; Veillonellales-Selenomonadales; Veillonellaceae; Veillonella; uncultured bacterium	0	0	0	0	0	0	0	0	0	60
Bacteria; Firmicutes; Clostridia; Oscillospirales; Ruminococcaceae; Incertae Sedis; uncultured bacterium	0	0	59	0	0	0	0	0	0	0
Bacteria; Proteobacteria; Gammaproteobacteria; Pseudomonadales; Moraxellaceae; Acinetobacter; uncultured bacterium	0	0	0	23	0	36	0	0	0	0
Bacteria; Firmicutes; Clostridia; Lachnospirales; Lachnospiraceae; Lachnospiraceae NK4A136 group; uncultured bacterium	0	0	0	15	28	0	0	16	0	0
Bacteria; Firmicutes; Clostridia; Oscillospirales; Ruminococcaceae; Ruminococcus; uncultured bacterium	0	0	0	0	0	27	0	15	17	0
Bacteria; Firmicutes; Clostridia; Lachnospirales; Lachnospiraceae; Lachnospiraceae FCS020 group; uncultured bacterium	0	0	0	0	0	0	0	0	0	59
Bacteria; Proteobacteria; Gammaproteobacteria; Enterobacterales; Enterobacteriaceae; Enterobacter; uncultured bacterium	26	6	1	0	4	0	4	0	17	0
Bacteria; Proteobacteria; Gammaproteobacteria; Pseudomonadales; Moraxellaceae; Acinetobacter; uncultured bacterium	15	0	0	27	0	16	0	0	0	0
Bacteria; Firmicutes; Clostridia; Oscillospirales; Ruminococcaceae; Ruminococcus; uncultured bacterium	0	0	13	0	0	0	0	10	35	0
Bacteria; Firmicutes; Clostridia; Peptostreptococcales-Tissierellales; Family XI; Finegoldia; uncultured bacterium	0	0	0	0	0	0	0	58	0	0
Bacteria; Proteobacteria; Gammaproteobacteria; Enterobacterales; Enterobacteriaceae; Klebsiella; uncultured bacterium	17	0	22	0	0	0	18	0	0	0
Bacteria; Firmicutes; Clostridia; Lachnospirales; Lachnospiraceae; Hungatella; uncultured bacterium	0	0	38	0	0	19	0	0	0	0
Bacteria; Firmicutes; Negativicutes; Veillonellales-Selenomonadales; Veillonellaceae; Veillonella; uncultured bacterium	0	0	14	0	0	0	0	43	0	0
Bacteria; Firmicutes; Clostridia; Lachnospirales; Lachnospiraceae; Lachnoclostridium; uncultured bacterium	0	0	4	0	8	0	20	25	0	0
Bacteria; Firmicutes; Clostridia; Lachnospirales; Lachnospiraceae; Lachnoclostridium; uncultured bacterium	0	0	0	0	0	57	0	0	0	0
Bacteria; Firmicutes; Clostridia; Lachnospirales; Lachnospiraceae; uncultured; uncultured bacterium	0	0	0	0	0	0	0	34	0	23
Bacteria; Firmicutes; Negativicutes; Veillonellales-Selenomonadales; Veillonellaceae; Veillonella; uncultured bacterium	0	56	0	0	0	0	0	0	0	0
Bacteria; Firmicutes; Clostridia; Lachnospirales; Lachnospiraceae; Murimonas; uncultured bacterium	0	56	0	0	0	0	0	0	0	0
Bacteria; Actinobacteriota; Actinobacteria; Bifidobacteriales; Bifidobacteriaceae; uncultured; uncultured bacterium	0	0	56	0	0	0	0	0	0	0
Bacteria; Firmicutes; Clostridia; Oscillospirales; Oscillospiraceae; Flavonifractor; uncultured bacterium	0	0	0	8	0	24	0	24	0	0
Bacteria; Firmicutes; Clostridia; Oscillospirales; Ruminococcaceae; Ruminococcus; uncultured bacterium	0	0	0	0	8	0	0	22	26	0
Bacteria; Firmicutes; NA; NA; NA; uncultured; uncultured bacterium	0	55	0	0	0	0	0	0	0	0
Bacteria; Firmicutes; Clostridia; Monoglobales; Monoglobaceae; Monoglobus; uncultured bacterium	0	0	55	0	0	0	0	0	0	0
Bacteria; Firmicutes; Clostridia; Oscillospirales; Ruminococcaceae; Ruminococcus; uncultured bacterium	0	0	17	0	0	0	0	11	27	0
Bacteria; Firmicutes; Clostridia; Oscillospirales; Oscillospiraceae; Flavonifractor; uncultured bacterium	0	0	0	14	0	23	0	18	0	0
Bacteria; Firmicutes; Clostridia; Clostridiales; Clostridiaceae; Clostridium sensu stricto 1; uncultured bacterium	54	0	0	0	0	0	0	0	0	0
Bacteria; Proteobacteria; Gammaproteobacteria; Enterobacterales; Enterobacteriaceae; Enterobacter; uncultured bacterium	24	12	3	0	7	0	5	0	3	0
Bacteria; Proteobacteria; Gammaproteobacteria; Enterobacterales; Enterobacteriaceae; uncultured; uncultured bacterium	7	0	30	0	0	0	17	0	0	0
Bacteria; Firmicutes; NA; NA; NA; uncultured; uncultured bacterium	0	54	0	0	0	0	0	0	0	0
Bacteria; Bacteroidota; Bacteroidia; Bacteroidales; Bacteroidaceae; Bacteroides; uncultured bacterium	0	0	6	12	10	19	1	0	6	0
Bacteria; Firmicutes; Clostridia; Oscillospirales; Ruminococcaceae; Ruminococcus; uncultured bacterium	0	0	0	0	0	25	0	18	11	0
Bacteria; Proteobacteria; Gammaproteobacteria; Xanthomonadales; Xanthomonadaceae; Stenotrophomonas; uncultured bacterium	0	0	0	0	0	0	0	0	54	0
Bacteria; Actinobacteriota; Actinobacteria; NA; NA; uncultured; uncultured bacterium	0	53	0	0	0	0	0	0	0	0
Bacteria; Firmicutes; Bacilli; Staphylococcales; Staphylococcaceae; Staphylococcus; uncultured bacterium	0	0	53	0	0	0	0	0	0	0
Bacteria; Firmicutes; Clostridia; Lachnospirales; Lachnospiraceae; Hungatella; uncultured bacterium	0	0	34	0	0	19	0	0	0	0
Bacteria; Bacteroidota; Bacteroidia; Bacteroidales; Bacteroidaceae; Bacteroides; uncultured bacterium	0	0	8	19	0	26	0	0	0	0
Bacteria; Firmicutes; Clostridia; Oscillospirales; Ruminococcaceae; Ruminococcus; uncultured bacterium	0	0	7	0	8	0	0	17	21	0
Bacteria; Firmicutes; Clostridia; Peptostreptococcales-Tissierellales; Family XI; Peptoniphilus; uncultured bacterium	0	0	0	53	0	0	0	0	0	0
Bacteria; Firmicutes; Clostridia; Oscillospirales; Oscillospiraceae; Flavonifractor; uncultured bacterium	0	0	0	6	0	18	0	29	0	0
Bacteria; Firmicutes; Clostridia; Oscillospirales; Ruminococcaceae; Ruminococcus; uncultured bacterium	0	0	0	0	14	0	0	15	24	0
Bacteria; Firmicutes; Clostridia; Lachnospirales; Lachnospiraceae; uncultured; uncultured bacterium	0	0	0	0	0	0	53	0	0	0
Bacteria; Firmicutes; Clostridia; Lachnospirales; Lachnospiraceae; uncultured; uncultured bacterium	0	0	18	0	19	15	0	0	0	0
Bacteria; Firmicutes; Clostridia; Lachnospirales; Lachnospiraceae; Lachnoclostridium; uncultured bacterium	0	0	0	52	0	0	0	0	0	0
Bacteria; Firmicutes; Clostridia; Lachnospirales; Lachnospiraceae; Lachnospiraceae FCS020 group; uncultured bacterium	0	0	0	0	0	0	0	52	0	0
Bacteria; Firmicutes; Clostridia; Oscillospirales; Ruminococcaceae; Incertae Sedis; uncultured bacterium	0	0	51	0	0	0	0	0	0	0
Bacteria; Proteobacteria; Gammaproteobacteria; Pseudomonadales; Pseudomonadaceae; Pseudomonas; uncultured bacterium	50	0	0	0	0	0	0	0	0	0
Bacteria; Firmicutes; NA; NA; NA; uncultured; uncultured bacterium	0	50	0	0	0	0	0	0	0	0
Bacteria; Firmicutes; Clostridia; Lachnospirales; Lachnospiraceae; Blautia; uncultured bacterium	0	15	0	0	0	21	0	0	0	14
Bacteria; Firmicutes; Clostridia; Peptostreptococcales-Tissierellales; Family XI; Peptoniphilus; uncultured bacterium	0	0	50	0	0	0	0	0	0	0
Bacteria; Firmicutes; Clostridia; Oscillospirales; Ruminococcaceae; Incertae Sedis; uncultured bacterium	0	0	0	50	0	0	0	0	0	0
Bacteria; Firmicutes; Clostridia; Lachnospirales; Lachnospiraceae; Lachnospiraceae UCG-004; uncultured bacterium	0	0	0	0	0	0	0	50	0	0
Bacteria; Firmicutes; Negativicutes; Veillonellales-Selenomonadales; Veillonellaceae; Veillonella; uncultured bacterium	0	49	0	0	0	0	0	0	0	0
Bacteria; Firmicutes; Clostridia; Oscillospirales; Ruminococcaceae; Incertae Sedis; uncultured bacterium	0	0	49	0	0	0	0	0	0	0
Bacteria; Firmicutes; Negativicutes; Veillonellales-Selenomonadales; Veillonellaceae; Veillonella; uncultured bacterium	0	0	0	49	0	0	0	0	0	0
Bacteria; Firmicutes; Clostridia; Peptostreptococcales-Tissierellales; Family XI; Finegoldia; uncultured bacterium	0	0	0	49	0	0	0	0	0	0
Bacteria; Firmicutes; Clostridia; Clostridiales; Clostridiaceae; Clostridium sensu stricto 1; uncultured bacterium	0	0	0	0	0	0	49	0	0	0
Bacteria; Firmicutes; Clostridia; Lachnospirales; Lachnospiraceae; [Ruminococcus] gauvreauii group; uncultured bacterium	0	0	0	0	0	0	49	0	0	0
Bacteria; Proteobacteria; Gammaproteobacteria; Enterobacterales; Enterobacteriaceae; Enterobacter; uncultured bacterium	4	0	21	0	0	0	23	0	0	0
Bacteria; Firmicutes; Clostridia; Lachnospirales; Lachnospiraceae; uncultured; uncultured bacterium	0	0	0	0	0	0	48	0	0	0
Bacteria; Proteobacteria; Gammaproteobacteria; Enterobacterales; Enterobacteriaceae; Escherichia-Shigella; uncultured bacterium	0	0	0	0	0	0	0	0	48	0
Bacteria; Proteobacteria; Gammaproteobacteria; Enterobacterales; Enterobacteriaceae; Enterobacter; uncultured bacterium	23	0	9	0	0	0	15	0	0	0
Bacteria; Proteobacteria; Gammaproteobacteria; Enterobacterales; Enterobacteriaceae; Enterobacter; uncultured bacterium	15	0	20	0	0	0	12	0	0	0
Bacteria; Firmicutes; Negativicutes; Veillonellales-Selenomonadales; Veillonellaceae; Veillonella; uncultured bacterium	0	32	0	0	0	15	0	0	0	0
Bacteria; Firmicutes; Negativicutes; Veillonellales-Selenomonadales; Veillonellaceae; Veillonella; uncultured bacterium	0	25	0	0	0	22	0	0	0	0
Bacteria; Firmicutes; Clostridia; Peptostreptococcales-Tissierellales; Peptostreptococcaceae; Asaccharospora; uncultured bacterium	0	0	47	0	0	0	0	0	0	0
Bacteria; Firmicutes; Clostridia; Peptostreptococcales-Tissierellales; Family XI; Peptoniphilus; uncultured bacterium	0	0	0	47	0	0	0	0	0	0
Bacteria; Firmicutes; Clostridia; Oscillospirales; Ruminococcaceae; Incertae Sedis; uncultured bacterium	0	0	0	0	0	0	0	0	47	0
Bacteria; Proteobacteria; Gammaproteobacteria; Enterobacterales; Enterobacteriaceae; Enterobacter; uncultured bacterium	6	0	21	0	0	0	19	0	0	0
Bacteria; Firmicutes; Negativicutes; Veillonellales-Selenomonadales; Veillonellaceae; Veillonella; uncultured bacterium	0	46	0	0	0	0	0	0	0	0
Bacteria; Actinobacteriota; Actinobacteria; Bifidobacteriales; Bifidobacteriaceae; uncultured; uncultured bacterium	0	0	46	0	0	0	0	0	0	0
Bacteria; Firmicutes; Clostridia; Lachnospirales; Lachnospiraceae; Lachnospiraceae NK4A136 group; uncultured bacterium	0	0	15	0	0	21	0	10	0	0
Bacteria; Firmicutes; Clostridia; Lachnospirales; Lachnospiraceae; Blautia; uncultured bacterium	0	0	0	0	0	46	0	0	0	0
Bacteria; Firmicutes; Clostridia; Lachnospirales; Lachnospiraceae; uncultured; uncultured bacterium	0	0	0	0	0	46	0	0	0	0
Bacteria; Firmicutes; Clostridia; Lachnospirales; Lachnospiraceae; uncultured; uncultured bacterium	0	0	0	0	0	46	0	0	0	0
Bacteria; Firmicutes; Clostridia; Lachnospirales; Lachnospiraceae; Lachnospiraceae FCS020 group; uncultured bacterium	0	0	0	0	0	46	0	0	0	0
Bacteria; Actinobacteriota; Actinobacteria; Bifidobacteriales; Bifidobacteriaceae; uncultured; uncultured bacterium	0	0	0	0	0	0	0	0	46	0
Bacteria; Proteobacteria; Gammaproteobacteria; Enterobacterales; Enterobacteriaceae; Enterobacter; uncultured bacterium	12	0	18	0	0	0	12	0	3	0
Bacteria; Proteobacteria; Gammaproteobacteria; Enterobacterales; Enterobacteriaceae; uncultured; uncultured bacterium	10	0	5	0	6	0	21	0	3	0
Bacteria; Actinobacteriota; Actinobacteria; Bifidobacteriales; Bifidobacteriaceae; uncultured; uncultured bacterium	0	45	0	0	0	0	0	0	0	0
Bacteria; Firmicutes; Clostridia; Lachnospirales; Lachnospiraceae; Blautia; uncultured bacterium	0	18	0	27	0	0	0	0	0	0
Bacteria; Firmicutes; Bacilli; Staphylococcales; Staphylococcaceae; Staphylococcus; uncultured bacterium	0	0	45	0	0	0	0	0	0	0
Bacteria; Firmicutes; Clostridia; Peptostreptococcales-Tissierellales; Family XI; Peptoniphilus; uncultured bacterium	0	0	0	45	0	0	0	0	0	0
Bacteria; Actinobacteriota; Actinobacteria; Bifidobacteriales; Bifidobacteriaceae; Bifidobacterium; uncultured bacterium	0	0	0	0	0	0	45	0	0	0
Bacteria; Firmicutes; Clostridia; Lachnospirales; Lachnospiraceae; Lachnospiraceae NC2004 group; uncultured bacterium	0	0	0	0	0	0	0	0	0	45
Bacteria; Proteobacteria; Gammaproteobacteria; Pseudomonadales; Pseudomonadaceae; Pseudomonas; uncultured bacterium	44	0	0	0	0	0	0	0	0	0
Bacteria; Proteobacteria; Gammaproteobacteria; Pseudomonadales; Pseudomonadaceae; Pseudomonas; uncultured bacterium	44	0	0	0	0	0	0	0	0	0
Bacteria; Proteobacteria; Gammaproteobacteria; Enterobacterales; Enterobacteriaceae; Enterobacter; uncultured bacterium	25	19	0	0	0	0	0	0	0	0
Bacteria; Firmicutes; Negativicutes; Veillonellales-Selenomonadales; Veillonellaceae; Veillonella; uncultured bacterium	0	44	0	0	0	0	0	0	0	0
Bacteria; Firmicutes; Clostridia; Lachnospirales; Lachnospiraceae; Blautia; uncultured bacterium	0	11	0	0	0	20	0	0	0	13
Bacteria; Firmicutes; Bacilli; Staphylococcales; Staphylococcaceae; Staphylococcus; uncultured bacterium	0	0	44	0	0	0	0	0	0	0
Bacteria; Firmicutes; Clostridia; Oscillospirales; Ruminococcaceae; Incertae Sedis; uncultured bacterium	0	0	44	0	0	0	0	0	0	0
Bacteria; Firmicutes; Bacilli; Staphylococcales; Staphylococcaceae; Staphylococcus; uncultured bacterium	0	0	44	0	0	0	0	0	0	0
Bacteria; Firmicutes; Clostridia; Lachnospirales; Lachnospiraceae; uncultured; uncultured bacterium	0	0	0	20	0	24	0	0	0	0
Bacteria; Firmicutes; Negativicutes; Veillonellales-Selenomonadales; Veillonellaceae; Veillonella; uncultured bacterium	0	0	0	0	0	0	0	0	44	0
Bacteria; Proteobacteria; Gammaproteobacteria; Enterobacterales; Enterobacteriaceae; Escherichia-Shigella; uncultured bacterium	43	0	0	0	0	0	0	0	0	0
Bacteria; Proteobacteria; Gammaproteobacteria; Enterobacterales; Enterobacteriaceae; Enterobacter; uncultured bacterium	24	19	0	0	0	0	0	0	0	0
Bacteria; Firmicutes; Clostridia; Peptostreptococcales-Tissierellales; Peptostreptococcaceae; Terrisporobacter; uncultured bacterium	0	0	28	0	0	0	15	0	0	0
Bacteria; Firmicutes; Negativicutes; Veillonellales-Selenomonadales; Veillonellaceae; Veillonella; uncultured bacterium	0	0	0	43	0	0	0	0	0	0
Bacteria; Proteobacteria; Gammaproteobacteria; Pseudomonadales; Pseudomonadaceae; Pseudomonas; uncultured bacterium	42	0	0	0	0	0	0	0	0	0
Bacteria; Firmicutes; Negativicutes; Veillonellales-Selenomonadales; Veillonellaceae; Veillonella; uncultured bacterium	0	24	0	0	0	18	0	0	0	0
Bacteria; Firmicutes; Bacilli; Staphylococcales; Staphylococcaceae; Staphylococcus; uncultured bacterium	0	0	42	0	0	0	0	0	0	0
Bacteria; Bacteroidota; Bacteroidia; Bacteroidales; NA; uncultured; uncultured bacterium	0	0	0	42	0	0	0	0	0	0
Bacteria; Firmicutes; Clostridia; Lachnospirales; Lachnospiraceae; Murimonas; uncultured bacterium	0	0	0	42	0	0	0	0	0	0
Bacteria; Firmicutes; Bacilli; Erysipelotrichales; Erysipelotrichaceae; [Clostridium] innocuum group; uncultured bacterium	0	0	0	24	0	18	0	0	0	0
Bacteria; Firmicutes; Clostridia; Oscillospirales; Oscillospiraceae; Flavonifractor; uncultured bacterium	0	0	0	16	0	16	0	10	0	0
Bacteria; Firmicutes; Clostridia; Lachnospirales; Lachnospiraceae; uncultured; uncultured bacterium	0	0	0	0	0	42	0	0	0	0
Bacteria; Actinobacteriota; Actinobacteria; Bifidobacteriales; Bifidobacteriaceae; uncultured; uncultured bacterium	0	0	0	0	0	0	0	0	42	0
Bacteria; Actinobacteriota; Actinobacteria; Bifidobacteriales; Bifidobacteriaceae; uncultured; uncultured bacterium	0	0	41	0	0	0	0	0	0	0
Bacteria; Firmicutes; Clostridia; Lachnospirales; Lachnospiraceae; Blautia; uncultured bacterium	0	0	0	0	0	41	0	0	0	0
Bacteria; Firmicutes; Clostridia; Lachnospirales; Lachnospiraceae; [Ruminococcus] gauvreauii group; uncultured bacterium	0	0	0	0	0	0	41	0	0	0
Bacteria; Firmicutes; Clostridia; Lachnospirales; Lachnospiraceae; [Ruminococcus] gauvreauii group; uncultured bacterium	0	0	0	0	0	0	41	0	0	0
Bacteria; Proteobacteria; Gammaproteobacteria; Enterobacterales; Enterobacteriaceae; Enterobacter; uncultured bacterium	18	0	12	0	0	0	10	0	0	0
Bacteria; Actinobacteriota; Coriobacteriia; Coriobacteriales; Coriobacteriaceae; Collinsella; uncultured bacterium	0	40	0	0	0	0	0	0	0	0
Bacteria; Actinobacteriota; Actinobacteria; Bifidobacteriales; Bifidobacteriaceae; uncultured; uncultured bacterium	0	40	0	0	0	0	0	0	0	0
Bacteria; Proteobacteria; Alphaproteobacteria; Rhizobiales; Rhizobiaceae; uncultured; uncultured bacterium	0	0	40	0	0	0	0	0	0	0
Bacteria; Firmicutes; Clostridia; Lachnospirales; Lachnospiraceae; uncultured; uncultured bacterium	0	0	0	0	0	40	0	0	0	0
Bacteria; Firmicutes; Clostridia; Oscillospirales; Ruminococcaceae; uncultured; uncultured bacterium	0	0	0	0	0	40	0	0	0	0
Bacteria; Actinobacteriota; Actinobacteria; Micrococcales; Micrococcaceae; Pseudarthrobacter; uncultured bacterium	0	0	0	0	0	0	0	0	0	0
Bacteria; Proteobacteria; Gammaproteobacteria; Pseudomonadales; Pseudomonadaceae; Pseudomonas; uncultured bacterium	39	0	0	0	0	0	0	0	0	0
Bacteria; Proteobacteria; Gammaproteobacteria; Pseudomonadales; Pseudomonadaceae; Pseudomonas; uncultured bacterium	39	0	0	0	0	0	0	0	0	0
Bacteria; NA; NA; NA; NA; uncultured; uncultured bacterium	39	0	0	0	0	0	0	0	0	0
Bacteria; Bacteroidota; Bacteroidia; Bacteroidales; Tannerellaceae; Parabacteroides; uncultured bacterium	0	0	39	0	0	0	0	0	0	0
Bacteria; Firmicutes; Clostridia; Peptostreptococcales-Tissierellales; Family XI; Finegoldia; uncultured bacterium	0	0	0	39	0	0	0	0	0	0
Bacteria; Proteobacteria; Gammaproteobacteria; Pseudomonadales; Moraxellaceae; Acinetobacter; uncultured bacterium	0	0	0	16	0	23	0	0	0	0
Bacteria; Firmicutes; Clostridia; Lachnospirales; Lachnospiraceae; Blautia; uncultured bacterium	0	0	0	0	0	39	0	0	0	0
Bacteria; Bacteroidota; Bacteroidia; Bacteroidales; Bacteroidaceae; Bacteroides; uncultured bacterium	0	0	0	0	0	0	0	39	0	0
Bacteria; Firmicutes; Bacilli; Staphylococcales; Staphylococcaceae; Staphylococcus; uncultured bacterium	0	0	38	0	0	0	0	0	0	0
Bacteria; Firmicutes; Bacilli; Staphylococcales; Staphylococcaceae; Staphylococcus; uncultured bacterium	0	0	38	0	0	0	0	0	0	0
Bacteria; Firmicutes; Clostridia; Lachnospirales; Lachnospiraceae; uncultured; uncultured bacterium	0	0	0	38	0	0	0	0	0	0
Bacteria; Actinobacteriota; Actinobacteria; Bifidobacteriales; Bifidobacteriaceae; uncultured; uncultured bacterium	0	0	0	38	0	0	0	0	0	0
Bacteria; Firmicutes; Clostridia; Lachnospirales; Lachnospiraceae; [Ruminococcus] gauvreauii group; uncultured bacterium	0	0	0	0	0	0	38	0	0	0
Bacteria; Firmicutes; Bacilli; Erysipelotrichales; Erysipelotrichaceae; [Clostridium] innocuum group; uncultured bacterium	0	0	0	0	0	0	0	38	0	0
Bacteria; Actinobacteriota; Actinobacteria; Bifidobacteriales; Bifidobacteriaceae; uncultured; uncultured bacterium	0	0	0	0	0	0	0	0	38	0
Bacteria; Proteobacteria; Gammaproteobacteria; Enterobacterales; Enterobacteriaceae; Enterobacter; uncultured bacterium	16	0	10	0	0	0	11	0	0	0
Bacteria; Actinobacteriota; Coriobacteriia; Coriobacteriales; Coriobacteriaceae; Collinsella; uncultured bacterium	0	37	0	0	0	0	0	0	0	0
Bacteria; Firmicutes; Clostridia; Lachnospirales; Lachnospiraceae; uncultured; uncultured bacterium	0	0	0	37	0	0	0	0	0	0
Bacteria; Firmicutes; Clostridia; Lachnospirales; Lachnospiraceae; Murimonas; uncultured bacterium	0	0	0	0	5	30	0	0	2	0
Bacteria; Firmicutes; Clostridia; Lachnospirales; Lachnospiraceae; Lachnospiraceae FCS020 group; uncultured bacterium	0	0	0	0	0	37	0	0	0	0
Bacteria; Firmicutes; Clostridia; Oscillospirales; Butyricicoccaceae; Butyricicoccus; uncultured bacterium	0	0	0	0	0	0	22	0	15	0
Bacteria; Firmicutes; Negativicutes; Veillonellales-Selenomonadales; Veillonellaceae; Veillonella; uncultured bacterium	36	0	0	0	0	0	0	0	0	0
Bacteria; Proteobacteria; Gammaproteobacteria; Pseudomonadales; Pseudomonadaceae; Pseudomonas; uncultured bacterium	36	0	0	0	0	0	0	0	0	0
Bacteria; Proteobacteria; Gammaproteobacteria; Enterobacterales; Enterobacteriaceae; Escherichia-Shigella; uncultured bacterium	36	0	0	0	0	0	0	0	0	0
Bacteria; Proteobacteria; Gammaproteobacteria; Enterobacterales; Enterobacteriaceae; Enterobacter; uncultured bacterium	4	0	17	0	0	0	15	0	0	0
Bacteria; Firmicutes; Clostridia; Peptostreptococcales-Tissierellales; Peptostreptococcaceae; Terrisporobacter; uncultured bacterium	0	0	23	0	0	0	13	0	0	0
Bacteria; Actinobacteriota; Actinobacteria; Bifidobacteriales; Bifidobacteriaceae; uncultured; uncultured bacterium	0	0	0	36	0	0	0	0	0	0
Bacteria; Firmicutes; Bacilli; Erysipelotrichales; Erysipelotrichaceae; [Clostridium] innocuum group; uncultured bacterium	0	0	0	16	0	20	0	0	0	0
Bacteria; Firmicutes; Clostridia; Lachnospirales; Lachnospiraceae; Roseburia; uncultured bacterium	0	0	0	0	36	0	0	0	0	0
Bacteria; Firmicutes; Bacilli; Erysipelotrichales; Erysipelotrichaceae; [Clostridium] innocuum group; uncultured bacterium	0	0	0	0	0	0	0	36	0	0
Bacteria; Proteobacteria; Gammaproteobacteria; Pseudomonadales; Pseudomonadaceae; Pseudomonas; uncultured bacterium	35	0	0	0	0	0	0	0	0	0
Bacteria; Proteobacteria; Gammaproteobacteria; Pseudomonadales; Pseudomonadaceae; Pseudomonas; uncultured bacterium	35	0	0	0	0	0	0	0	0	0
Bacteria; Firmicutes; Negativicutes; Veillonellales-Selenomonadales; Veillonellaceae; Veillonella; uncultured bacterium	35	0	0	0	0	0	0	0	0	0
Bacteria; Actinobacteriota; Actinobacteria; Bifidobacteriales; Bifidobacteriaceae; uncultured; uncultured bacterium	0	35	0	0	0	0	0	0	0	0
Bacteria; Firmicutes; Negativicutes; Veillonellales-Selenomonadales; Veillonellaceae; Veillonella; uncultured bacterium	0	35	0	0	0	0	0	0	0	0
Bacteria; NA; NA; NA; NA; uncultured; uncultured bacterium	0	0	35	0	0	0	0	0	0	0
Bacteria; Firmicutes; Clostridia; Lachnospirales; Lachnospiraceae; uncultured; uncultured bacterium	0	0	0	35	0	0	0	0	0	0
Bacteria; Firmicutes; Clostridia; Peptostreptococcales-Tissierellales; Family XI; Peptoniphilus; uncultured bacterium	0	0	0	35	0	0	0	0	0	0
Bacteria; Firmicutes; Clostridia; Lachnospirales; Lachnospiraceae; Lachnospiraceae FCS020 group; uncultured bacterium	0	0	0	0	0	35	0	0	0	0
Bacteria; Firmicutes; Bacilli; Erysipelotrichales; Erysipelotrichaceae; [Clostridium] innocuum group; uncultured bacterium	0	0	0	0	0	0	0	35	0	0
Bacteria; Acidobacteriota; Subgroup 20; NA; NA; uncultured; uncultured bacterium	0	0	0	0	0	0	0	0	0	0
Bacteria; Firmicutes; Clostridia; Lachnospirales; Lachnospiraceae; Murimonas; uncultured bacterium	0	34	0	0	0	0	0	0	0	0
Bacteria; Firmicutes; Clostridia; Peptostreptococcales-Tissierellales; Peptostreptococcaceae; Terrisporobacter; uncultured bacterium	0	0	34	0	0	0	0	0	0	0
Bacteria; Firmicutes; Clostridia; Peptostreptococcales-Tissierellales; Family XI; Finegoldia; uncultured bacterium	0	0	0	34	0	0	0	0	0	0
Bacteria; Firmicutes; Clostridia; Peptostreptococcales-Tissierellales; Family XI; Finegoldia; uncultured bacterium	0	0	0	34	0	0	0	0	0	0
Bacteria; Firmicutes; Clostridia; Lachnospirales; Lachnospiraceae; Lachnospiraceae UCG-008; uncultured bacterium	0	0	0	15	0	19	0	0	0	0
Bacteria; Firmicutes; Clostridia; Clostridiales; Clostridiaceae; Clostridium sensu stricto 13; uncultured bacterium	0	0	0	0	34	0	0	0	0	0
Bacteria; Firmicutes; Clostridia; Lachnospirales; Lachnospiraceae; Lachnospiraceae UCG-004; uncultured bacterium	0	0	0	0	0	34	0	0	0	0
Bacteria; Firmicutes; Clostridia; Peptostreptococcales-Tissierellales; Peptostreptococcaceae; uncultured; uncultured bacterium	0	0	0	0	0	0	34	0	0	0
Bacteria; Firmicutes; Clostridia; Oscillospirales; Ruminococcaceae; Incertae Sedis; uncultured bacterium	0	0	0	0	0	0	0	34	0	0
Bacteria; Firmicutes; Clostridia; Oscillospirales; Butyricicoccaceae; Butyricicoccus; uncultured bacterium	0	0	0	0	0	0	0	34	0	0
Bacteria; Proteobacteria; Gammaproteobacteria; Enterobacterales; Enterobacteriaceae; Enterobacter; uncultured bacterium	8	0	16	0	0	0	9	0	0	0
Bacteria; Actinobacteriota; Coriobacteriia; Coriobacteriales; Coriobacteriaceae; Collinsella; uncultured bacterium	0	33	0	0	0	0	0	0	0	0
Bacteria; Firmicutes; Negativicutes; Veillonellales-Selenomonadales; Veillonellaceae; Veillonella; uncultured bacterium	0	33	0	0	0	0	0	0	0	0
Bacteria; Firmicutes; Clostridia; Peptostreptococcales-Tissierellales; Peptostreptococcaceae; Terrisporobacter; uncultured bacterium	0	0	33	0	0	0	0	0	0	0
Bacteria; Firmicutes; Clostridia; Peptostreptococcales-Tissierellales; Peptostreptococcaceae; Terrisporobacter; uncultured bacterium	0	0	33	0	0	0	0	0	0	0
Bacteria; Firmicutes; Negativicutes; Veillonellales-Selenomonadales; Veillonellaceae; Veillonella; uncultured bacterium	0	0	0	33	0	0	0	0	0	0
Bacteria; Firmicutes; Bacilli; Erysipelotrichales; Erysipelotrichaceae; [Clostridium] innocuum group; uncultured bacterium	0	0	0	19	0	14	0	0	0	0
Bacteria; Firmicutes; Clostridia; Lachnospirales; Lachnospiraceae; Lachnospiraceae UCG-004; uncultured bacterium	0	0	0	0	0	33	0	0	0	0
Bacteria; Firmicutes; Clostridia; Oscillospirales; Ruminococcaceae; uncultured; uncultured bacterium	0	0	0	0	0	33	0	0	0	0
Bacteria; Firmicutes; Clostridia; Lachnospirales; Lachnospiraceae; uncultured; uncultured bacterium	0	0	0	0	0	33	0	0	0	0
Bacteria; Firmicutes; Clostridia; Lachnospirales; Lachnospiraceae; Lachnospiraceae UCG-004; uncultured bacterium	0	0	0	0	0	0	33	0	0	0
Bacteria; Bacteroidota; Bacteroidia; Bacteroidales; Bacteroidaceae; Bacteroides; uncultured bacterium	0	0	0	0	0	0	0	33	0	0
Bacteria; Firmicutes; Clostridia; Monoglobales; Monoglobaceae; Monoglobus; uncultured bacterium	0	0	0	0	0	0	0	0	0	33
Bacteria; Proteobacteria; Gammaproteobacteria; Enterobacterales; Enterobacteriaceae; uncultured; uncultured bacterium	5	0	12	0	0	0	11	0	4	0
Bacteria; Actinobacteriota; Coriobacteriia; Coriobacteriales; Coriobacteriaceae; Collinsella; uncultured bacterium	0	32	0	0	0	0	0	0	0	0
Bacteria; Firmicutes; Clostridia; Lachnospirales; Lachnospiraceae; Eisenbergiella; uncultured bacterium	0	0	32	0	0	0	0	0	0	0
Bacteria; Firmicutes; Clostridia; Peptostreptococcales-Tissierellales; Family XI; Peptoniphilus; uncultured bacterium	0	0	0	32	0	0	0	0	0	0
Bacteria; Firmicutes; Clostridia; Peptostreptococcales-Tissierellales; Family XI; Finegoldia; uncultured bacterium	0	0	0	32	0	0	0	0	0	0
Bacteria; Actinobacteriota; Actinobacteria; Bifidobacteriales; Bifidobacteriaceae; uncultured; uncultured bacterium	0	0	0	32	0	0	0	0	0	0
Bacteria; Firmicutes; Clostridia; Lachnospirales; Lachnospiraceae; Blautia; uncultured bacterium	0	0	0	0	0	32	0	0	0	0
Bacteria; Firmicutes; Clostridia; Lachnospirales; Lachnospiraceae; Lachnospiraceae FCS020 group; uncultured bacterium	0	0	0	0	0	32	0	0	0	0
Bacteria; Firmicutes; Negativicutes; Veillonellales-Selenomonadales; Veillonellaceae; Veillonella; uncultured bacterium	0	0	0	0	0	0	0	0	32	0
Bacteria; Firmicutes; Negativicutes; Veillonellales-Selenomonadales; Veillonellaceae; Veillonella; uncultured bacterium	0	0	0	0	0	0	0	0	0	32
Bacteria; Firmicutes; Bacilli; Staphylococcales; Staphylococcaceae; Staphylococcus; uncultured bacterium	31	0	0	0	0	0	0	0	0	0
Bacteria; Proteobacteria; Gammaproteobacteria; Pseudomonadales; Pseudomonadaceae; Pseudomonas; uncultured bacterium	31	0	0	0	0	0	0	0	0	0
Bacteria; Firmicutes; Negativicutes; Veillonellales-Selenomonadales; Veillonellaceae; Veillonella; uncultured bacterium	0	31	0	0	0	0	0	0	0	0
Bacteria; Firmicutes; Negativicutes; Veillonellales-Selenomonadales; Veillonellaceae; Veillonella; uncultured bacterium	0	31	0	0	0	0	0	0	0	0
Bacteria; Firmicutes; Negativicutes; Veillonellales-Selenomonadales; Veillonellaceae; Veillonella; uncultured bacterium	0	31	0	0	0	0	0	0	0	0
Bacteria; Firmicutes; Negativicutes; Veillonellales-Selenomonadales; Veillonellaceae; Veillonella; uncultured bacterium	0	31	0	0	0	0	0	0	0	0
Bacteria; Firmicutes; Negativicutes; Veillonellales-Selenomonadales; Veillonellaceae; Veillonella; uncultured bacterium	0	31	0	0	0	0	0	0	0	0
Bacteria; Firmicutes; Clostridia; Peptostreptococcales-Tissierellales; Peptostreptococcaceae; Terrisporobacter; uncultured bacterium	0	0	31	0	0	0	0	0	0	0
Bacteria; Proteobacteria; Gammaproteobacteria; Enterobacterales; Enterobacteriaceae; Enterobacter; uncultured bacterium	0	0	16	0	0	0	15	0	0	0
Bacteria; Firmicutes; Clostridia; Lachnospirales; Lachnospiraceae; uncultured; uncultured bacterium	0	0	0	31	0	0	0	0	0	0
Bacteria; Firmicutes; Clostridia; Lachnospirales; Lachnospiraceae; Lachnospiraceae UCG-004; uncultured bacterium	0	0	0	31	0	0	0	0	0	0
Bacteria; Firmicutes; Negativicutes; Veillonellales-Selenomonadales; Veillonellaceae; Veillonella; uncultured bacterium	0	0	0	31	0	0	0	0	0	0
Bacteria; Firmicutes; Clostridia; Clostridiales; Clostridiaceae; Clostridium sensu stricto 13; uncultured bacterium	0	0	0	0	31	0	0	0	0	0
Bacteria; Proteobacteria; Gammaproteobacteria; Enterobacterales; Enterobacteriaceae; uncultured; uncultured bacterium	0	0	0	0	31	0	0	0	0	0
Bacteria; Firmicutes; Negativicutes; Veillonellales-Selenomonadales; Veillonellaceae; Veillonella; uncultured bacterium	0	0	0	0	0	31	0	0	0	0
Bacteria; Firmicutes; Clostridia; Lachnospirales; Lachnospiraceae; Blautia; uncultured bacterium	0	0	0	0	0	31	0	0	0	0
Bacteria; Firmicutes; Clostridia; Lachnospirales; Lachnospiraceae; uncultured; uncultured bacterium	0	0	0	0	0	31	0	0	0	0
Bacteria; NA; NA; NA; NA; uncultured; uncultured bacterium	0	0	0	0	0	0	31	0	0	0
Bacteria; Firmicutes; Bacilli; Lactobacillales; Enterococcaceae; Enterococcus; uncultured bacterium	0	0	0	0	0	0	31	0	0	0
Bacteria; Firmicutes; Bacilli; Erysipelotrichales; Erysipelotrichaceae; [Clostridium] innocuum group; uncultured bacterium	0	0	0	0	0	0	0	31	0	0
Bacteria; Firmicutes; Clostridia; Oscillospirales; Ruminococcaceae; Incertae Sedis; uncultured bacterium	0	0	0	0	0	0	0	31	0	0
Bacteria; Firmicutes; Clostridia; Oscillospirales; Ruminococcaceae; Incertae Sedis; uncultured bacterium	0	0	0	0	0	0	0	31	0	0
Bacteria; Nitrospirota; Nitrospiria; Nitrospirales; Nitrospiraceae; Nitrospira; uncultured bacterium	0	0	0	0	0	0	0	0	0	0
Bacteria; Firmicutes; Clostridia; Lachnospirales; Lachnospiraceae; Murimonas; uncultured bacterium	0	30	0	0	0	0	0	0	0	0
Bacteria; Firmicutes; Clostridia; Peptostreptococcales-Tissierellales; Peptostreptococcaceae; Terrisporobacter; uncultured bacterium	0	0	30	0	0	0	0	0	0	0
Bacteria; Firmicutes; Clostridia; Peptostreptococcales-Tissierellales; Peptostreptococcaceae; Asaccharospora; uncultured bacterium	0	0	30	0	0	0	0	0	0	0
Bacteria; Firmicutes; Clostridia; Peptostreptococcales-Tissierellales; Peptostreptococcaceae; uncultured; uncultured bacterium	0	0	30	0	0	0	0	0	0	0
Bacteria; Proteobacteria; Gammaproteobacteria; Enterobacterales; Enterobacteriaceae; Enterobacter; uncultured bacterium	0	0	14	0	0	0	16	0	0	0
Bacteria; Firmicutes; Clostridia; Peptostreptococcales-Tissierellales; Family XI; Finegoldia; uncultured bacterium	0	0	0	30	0	0	0	0	0	0
Bacteria; Firmicutes; Negativicutes; Veillonellales-Selenomonadales; Veillonellaceae; Veillonella; uncultured bacterium	0	0	0	0	0	30	0	0	0	0
Bacteria; Actinobacteriota; Coriobacteriia; Coriobacteriales; Coriobacteriaceae; Collinsella; uncultured bacterium	0	0	0	0	0	30	0	0	0	0
[truncated: 599 more rows]
